# Supplementary material for: Bacterial meningitis epidemiology and return of Neisseria meningitidis serogroup A cases in Burkina Faso in the five years following MenAfriVac mass vaccination campaign
Source: PLoS One. 2017 Nov 2;12(11):e0187466. doi: 10.1371/journal.pone.0187466 (PMC5667755; doi:10.1371/journal.pone.0187466)
Supplement: S1 File — (XLSX) [file pone.0187466.s001.xlsx]

## Sheet: Surveillance data by month
Month-Year	Aggregate surveillance: suspected cases	Aggregate surveillance: reported deaths	Case-based surveillance: suspected cases	Case-based surveillance: reported deaths
2011-01-01	419	75	414	80
2011-02-01	643	122	580	106
2011-03-01	844	143	680	108
2011-04-01	471	76	397	55
2011-05-01	250	40	191	29
2011-06-01	201	21	113	7
2011-07-01	180	20	105	7
2011-08-01	150	17	74	7
2011-09-01	165	15	56	5
2011-10-01	133	15	46	4
2011-11-01	151	17	95	4
2011-12-01	271	27	90	7
2012-01-01	367	53	402	53
2012-02-01	821	95	928	92
2012-03-01	2472	246	2198	166
2012-04-01	1671	182	1610	148
2012-05-01	462	66	375	47
2012-06-01	232	24	217	23
2012-07-01	163	16	143	14
2012-08-01	208	10	146	12
2012-09-01	140	5	126	5
2012-10-01	130	7	120	8
2012-11-01	190	16	96	8
2012-12-01	166	19	138	14
2013-01-01	398	55	359	58
2013-02-01	543	75	488	69
2013-03-01	616	55	706	70
2013-04-01	279	33	274	28
2013-05-01	170	30	180	33
2013-06-01	141	13	98	8
2013-07-01	72	8	84	11
2013-08-01	98	6	84	4
2013-09-01	96	9	110	9
2013-10-01	146	17	134	13
2013-11-01	163	10	141	10
2013-12-01	197	28	171	22
2014-01-01	488	56	445	56
2014-02-01	474	43	465	46
2014-03-01	767	82	781	80
2014-04-01	569	66	557	57
2014-05-01	286	35	237	21
2014-06-01	137	9	142	9
2014-07-01	143	12	116	10
2014-08-01	155	10	175	21
2014-09-01	101	4	106	4
2014-10-01	140	10	113	15
2014-11-01	108	9	120	10
2014-12-01	118	21	142	20
2015-01-01	315	34	302	36
2015-02-01	383	45	368	47
2015-03-01	485	56	514	58
2015-04-01	598	63	512	47
2015-05-01	351	38	389	47
2015-06-01	131	14	124	13
2015-07-01	129	7	107	4
2015-08-01	120	12	129	13
2015-09-01	71	3	65	4
2015-10-01	151	9	131	6
2015-11-01	124	15	129	17
2015-12-01	226	14	200	11

## Sheet: Case-based data
Observation	Year	Sex	AgeGroup	CSF	CSFassessed	Gram	Latex	Culture	PCR	Probable	LabConfirmed	NmSerogroup	Outcome
1	2011	F	≥30 years	1	1	negative	Negative	Contamin.	Negative	0			Recovered
2	2011	F	1–4 years	1	1	negative	Negative	Contamin.	Negative	0			Recovered
3	2011	M	15–29 years	0	0	not done	Not done	Not done	Not done	0			Recovered
4	2011	M	15–29 years	1	1	BGN	Negative	Contamin.	Negative	1			Recovered
5	2011	M	5–9 years	1	1	DGN	Not done	Not done	Not done	1			Recovered
6	2011	F	10–14 years	1	1	negative	Not done	Not done	Not done	0			Recovered
7	2011	F	15–29 years	1	1	DGN	NmW/Y	Not done	Not done	1	Nm		Recovered
8	2011	F	10–14 years	1	1	DGP	Sp	Not done	Not done	1	Sp		Recovered
9	2011	M	1–4 years	1	1	BGN	Not done	Not done	Not done	1			Recovered
10	2011	M	10–14 years	1	0	DGP	Not done	Not done	Not done	1			Recovered
11	2011	F	10–14 years	1	0	DGP	Not done	Not done	Not done	1			Recovered
12	2011	M	15–29 years	1	0	DGP	Not done	Not done	Not done	1			Died
13	2011	M	5–9 years	1	1	negative	Not done	Not done	Not done	1			Recovered
14	2011	F	5–9 years	1	1	negative	Not done	Not done	Not done	1			Recovered
15	2011	F	10–14 years	1	1	DGP	Not done	Not done	Not done	1			Recovered
16	2011	M	10–14 years	0	0	not done	Not done	Not done	Not done	0			Recovered
17	2011	M	5–9 years	1	1	DGP	Sp	Negative	Negative	1	Sp		Recovered
18	2011	M	5–9 years	1	1	DGN	Not done	NmX	NmX	1	Nm	X	Recovered
19	2011	F	≥30 years	1	1	negative	Negative	Not done	NmX	0	Nm	X	Recovered
20	2011	M	<1 years	1	1	negative	Not done	Not done	Negative	0			Recovered
21	2011	F	≥30 years	1	1	DGP	Sp	Not done	Not done	1	Sp		Recovered
22	2011	M	15–29 years	1	1	DGP	Sp	Not done	Not done	1	Sp		Recovered
23	2011	F	≥30 years	1	1	negative	Negative	Not done	Not done	1			Recovered
24	2011	M	<1 years	1	1	DGP	Sp	Not done	Not done	1	Sp		Recovered
25	2011	F	1–4 years	1	1	negative	Not done	Not done	Not done	1			Recovered
26	2011	F	1–4 years	1	0	DGP	Sp	Not done	Not done	1	Sp		Recovered
27	2011	F	10–14 years	1	0	negative	NmW/Y	Contamin.	Negative	0	Nm		Recovered
28	2011	F	≥30 years	1	0	DGP	Sp	Sp	Sp	1	Sp		Recovered
29	2011	F	<1 years	1	0	DGP	Negative	Contamin.	Negative	1			Recovered
30	2011	F	10–14 years	1	1	DGN	Negative	Contamin.	NmX	1	Nm	X	Recovered
31	2011	M	10–14 years	1	1	negative	Negative	Contamin.	Sp	0	Sp		Recovered
32	2011	M	≥30 years	1	1	DGP	Sp	Not done	Not done	1	Sp		Recovered
33	2011	M	15–29 years	1	1	negative	Negative	Negative	Negative	0			Recovered
34	2011	M	15–29 years	1	1	DGP	Sp	Not done	Not done	1	Sp		Recovered
35	2011	M	5–9 years	1	0	negative	Negative	Not done	Not done	0			Recovered
36	2011	M	5–9 years	1	0	negative	Negative	Negative	NmX	0	Nm	X	Recovered
37	2011	F	15–29 years	1	0	DGP	Sp	Not done	Not done	1	Sp		Died
38	2011	M	10–14 years	1	0	DGN	Not done	Contamin.	NmX	1	Nm	X	Recovered
39	2011	F	5–9 years	1	0	negative	Negative	Negative	Sp	0	Sp		Recovered
40	2011	F	≥30 years	1	0	DGN	Not done	Contamin.	Negative	1			Recovered
41	2011	F	5–9 years	1	0	DGN	Negative	Not done	Not done	1			Died
42	2011	F	<1 years	1	1	DGP	Sp	Sp	Sp	1	Sp		Recovered
43	2011	F	15–29 years	1	1	DGP	Sp	Sp	Sp	1	Sp		Recovered
44	2011	M	≥30 years	1	1	negative	Negative	Not done	Not done	1			Recovered
45	2011	M	15–29 years	1	1	DGP	Not done	Not done	Not done	1			Died
46	2011	F	≥30 years	1	1	DGP	Sp	Sp	Sp	1	Sp		Died
47	2011	M	5–9 years	1	1	negative	Not done	NmX	NmX	1	Nm	X	Recovered
48	2011	M	15–29 years	1	0	DGP	Sp	Sp	Sp	1	Sp		Recovered
49	2011	M	5–9 years	1	1	negative	Not done	Negative	Negative	0			Recovered
50	2011	F	1–4 years	1	1	negative	NmW/Y	Contamin.	Negative	1	Nm		Recovered
51	2011	M	1–4 years	1	0	not done	Not done	Contamin.	Sp	0	Sp		Recovered
52	2011	F	5–9 years	1	1	negative	Not done	Contamin.	Sp	0	Sp		Recovered
53	2011	M	1–4 years	1	1	negative	Not done	Contamin.	Negative	0			Recovered
54	2011	M	1–4 years	1	1	negative	Not done	Not done	Negative	0			Recovered
55	2011	F	1–4 years	1	0	negative	Not done	Not done	Negative	0			Recovered
56	2011	M	5–9 years	1	1	DGP	Sp	Sp	Sp	1	Sp		Died
57	2011	M	5–9 years	1	1	negative	Not done	Negative	NmX	1	Nm	X	Recovered
58	2011	F	10–14 years	1	1	DGP	Sp	Not done	Negative	1	Sp		Recovered
59	2011	M	1–4 years	1	1	negative	Not done	Not done	Negative	0			Recovered
60	2011	M	5–9 years	1	1	negative	Not done	Not done	Negative	0			Recovered
61	2011	M	1–4 years	1	1	DGP	Sp	Sp	Sp	1	Sp		Died
62	2011	M	5–9 years	1	1	negative	Not done	Negative	Negative	0			Recovered
63	2011	F	5–9 years	1	1	negative	Not done	Negative	Sp	0	Sp		Recovered
64	2011	M	10–14 years	1	1	DGP	Sp	Negative	Negative	1	Sp		Recovered
65	2011	M	5–9 years	1	1	BGP	Negative	Contamin.	Negative	1			Died
66	2011	M	≥30 years	1	1	negative	Not done	Not done	Not done	1			Recovered
67	2011	M	10–14 years	1	0	DGP	Not done	Not done	Not done	1			Recovered
68	2011	M	10–14 years	1	0	DGP	Not done	Not done	Not done	1			Died
69	2011	M	≥30 years	1	0	DGP	Not done	Not done	Not done	1			Recovered
70	2011	M	1–4 years	1	0	DGP	Not done	Not done	Not done	1			Recovered
71	2011	M	<1 years	1	0	negative	Not done	Not done	Not done	0			Recovered
72	2011	F	5–9 years	1	0	DGP	Not done	Not done	Not done	1			Recovered
73	2011	F	≥30 years	1	0	DGP	Not done	Not done	Not done	1			Recovered
74	2011	M	≥30 years	1	1	DGP	Not done	Not done	Not done	1			Recovered
75	2011	F	≥30 years	1	1	negative	Not done	Not done	Not done	0			Recovered
76	2011	F	5–9 years	1	1	DGP	Not done	Not done	Not done	1			Recovered
77	2011	F	<1 years	1	1	negative	Not done	Not done	Not done	0			Recovered
78	2011	M	15–29 years	1	1	DGP	Sp	Not done	Not done	1	Sp		Recovered
79	2011	M	<1 years	1	1	negative	Not done	Not done	Not done	0			Recovered
80	2011	F	5–9 years	1	1	negative	Not done	Not done	Not done	0			Recovered
81	2011	F	15–29 years	1	0	negative	Not done	Not done	Not done	0			Recovered
82	2011	M	≥30 years	1	1	DGN	Not done	Not done	Not done	1			Recovered
83	2011	F	15–29 years	1	1	negative	Not done	Not done	Not done	0			Recovered
84	2011	M	10–14 years	1	1	DGP	Sp	Not done	Sp	1	Sp		Recovered
85	2011	M	10–14 years	1	1	DGP	Not done	Not done	Sp	1	Sp		Recovered
86	2011	F	1–4 years	1	1	DGP	Sp	Not done	Sp	1	Sp		Recovered
87	2011	M	15–29 years	1	1	DGP	Sp	Not done	Sp	1	Sp		Recovered
88	2011	F	<1 years	1	1	negative	Negative	Not done	Not done	0			Recovered
89	2011	F	≥30 years	1	1	negative	Negative	Not done	Not done	1			Died
90	2011	M	10–14 years	1	1	DGP	Sp	Not done	Not done	1	Sp		Recovered
91	2011	M	<1 years	1	1	negative	Not done	Not done	Sp	0	Sp		Died
92	2011	F	10–14 years	1	1	DGN	Not done	Not done	Not done	1			Recovered
93	2011	M	10–14 years	1	1	DGN	Not done	Not done	Not done	1			Recovered
94	2011	M	15–29 years	1	1	DGP	Sp	Not done	Not done	1	Sp		Recovered
95	2011	M	1–4 years	1	1	negative	Negative	Not done	Not done	0			Recovered
96	2011	M	15–29 years	1	1	negative	Negative	Not done	Not done	0			Recovered
97	2011	F	10–14 years	1	1	DGP	Sp	Not done	Not done	1	Sp		Recovered
98	2011	M	<1 years	1	1	negative	Negative	Not done	Not done	1			Died
99	2011	M	15–29 years	1	1	DGP	Sp	Not done	Sp	1	Sp		Recovered
100	2011	M	5–9 years	1	1	DGN	Not done	Negative	Negative	1			Recovered
101	2011	M	5–9 years	1	1	DGP	Sp	Not done	Negative	1	Sp		Recovered
102	2011	M	15–29 years	1	1	negative	Negative	Not done	Negative	1			Recovered
103	2011	F	15–29 years	1	1	negative	Negative	Negative	Negative	0			Recovered
104	2011	M	1–4 years	1	1	BGN	Hib	Hib	Hib	1	Hi		Died
105	2011	F	5–9 years	1	1	negative	Not done	Not done	Negative	0			Recovered
106	2011	F	<1 years	1	1	negative	Negative	Negative	Negative	0			Recovered
107	2011	M	<1 years	1	1	negative	Negative	Negative	Negative	0			Recovered
108	2011	F	5–9 years	1	1	DGP	Sp	Not done	Sp	1	Sp		Recovered
109	2011	M	≥30 years	1	1	DGP	Sp	Not done	Sp	1	Sp		Recovered
110	2011	M	10–14 years	1	1	DGP	Sp	Not done	Sp	1	Sp		Recovered
111	2011	M	5–9 years	1	1	negative	Negative	Negative	Negative	0			Recovered
112	2011	M	1–4 years	1	1	negative	Negative	Negative	Negative	0			Died
113	2011	M	15–29 years	1	1	negative	Negative	Negative	Negative	0			Recovered
114	2011	F	<1 years	1	1	negative	Not done	Not done	Not done	0			Recovered
115	2011	F	10–14 years	1	1	DGP	Not done	Not done	Sp	1	Sp		Died
116	2011	F	<1 years	1	1	negative	Not done	Not done	Not done	1			Recovered
117	2011	M	1–4 years	1	1	negative	Not done	Not done	Not done	0			Recovered
118	2011	M	1–4 years	1	1	negative	Not done	Not done	Not done	0			Recovered
119	2011	M	<1 years	1	1	negative	Not done	Not done	Sp	0	Sp		Recovered
120	2011	F	10–14 years	1	1	DGP	Not done	Not done	Sp	1	Sp		Recovered
121	2011	F	1–4 years	1	1	negative	Not done	Not done	Not done	1			Recovered
122	2011	F	<1 years	1	1	negative	Not done	Not done	Not done	0			Recovered
123	2011	F	10–14 years	1	1	negative	Not done	Not done	Sp	1	Sp		Recovered
124	2011	F	≥30 years	1	1	negative	Not done	Not done	Not done	0			Recovered
125	2011	M	15–29 years	1	1	negative	Not done	Not done	Not done	1			Recovered
126	2011	M	5–9 years	1	1	not done	Not done	Not done	Not done	0			Died
127	2011	F	15–29 years	1	1	DGP	Not done	Not done	Sp	1	Sp		Recovered
128	2011	M	15–29 years	1	1	negative	Not done	Not done	Sp	1	Sp		Recovered
129	2011	F	10–14 years	1	1	not done	Not done	Not done	Not done	1			Died
130	2011	F	1–4 years	1	1	negative	Not done	Not done	Not done	1			Recovered
131	2011	M	1–4 years	1	1	negative	Not done	Not done	Not done	0			Recovered
132	2011	M	5–9 years	1	1	BGP	Not done	Not done	Not done	1			Recovered
133	2011	M	≥30 years	1	1	BGP	Not done	Not done	Not done	1			Recovered
134	2011	M	<1 years	1	1	negative	Not done	Not done	Not done	0			Recovered
135	2011	M	<1 years	1	1	negative	Not done	Not done	Sp	0	Sp		Recovered
136	2011	M	15–29 years	1	1	negative	Not done	Not done	Sp	0	Sp		Recovered
137	2011	M	<1 years	1	1	DGP	Not done	Not done	Sp	1	Sp		Died
138	2011	F	<1 years	1	1	DGP	Not done	Not done	Not done	1			Recovered
139	2011	F	1–4 years	1	0	negative	Not done	Not done	Not done	0			Recovered
140	2011	M	15–29 years	1	1	negative	Not done	Not done	Not done	1			Recovered
141	2011	F	<1 years	1	1	negative	Not done	Not done	Not done	1			Recovered
142	2011	M	15–29 years	1	1	DGN	Not done	Not done	Not done	1			Recovered
143	2011	M	<1 years	1	1	negative	Not done	Not done	Not done	0			Recovered
144	2011	F	<1 years	1	1	negative	Not done	Not done	Not done	0			Recovered
145	2011	F	5–9 years	1	1	DGP	Not done	Not done	Not done	1			Recovered
146	2011	M	1–4 years	1	0	negative	Not done	Not done	Not done	0			Recovered
147	2011	F	10–14 years	1	1	negative	Not done	Not done	Not done	0			Recovered
148	2011	M	10–14 years	1	1	negative	Not done	Not done	NmX	1	Nm	X	Recovered
149	2011	M	10–14 years	1	1	negative	Not done	Not done	Not done	1			Recovered
150	2011	M	<1 years	1	1	negative	Not done	Not done	Not done	1			Recovered
151	2011	M	5–9 years	1	1	DGP	Not done	Not done	Not done	1			Recovered
152	2011	M	15–29 years	1	1	negative	Not done	Not done	Sp	0	Sp		Recovered
153	2011	F	5–9 years	1	1	negative	Not done	Not done	Not done	0			Recovered
154	2011	F	15–29 years	1	0	DGP	Not done	Not done	Not done	1			Recovered
155	2011	M	≥30 years	1	1	DGP	Sp	Not done	Not done	1	Sp		Recovered
156	2011	M	<1 years	1	1	negative	Not done	Not done	Not done	1			Recovered
157	2011	F	5–9 years	1	1	DGN	Not done	Not done	Not done	1			Recovered
158	2011	M	≥30 years	1	1	DGP	Not done	Not done	Not done	1			Died
159	2011	M	5–9 years	1	1	negative	Not done	Not done	Not done	1			Recovered
160	2011	F	5–9 years	1	1	DGN	Not done	Not done	Not done	1			Recovered
161	2011	F	≥30 years	1	1	DGN	Negative	Not done	Not done	1			Recovered
162	2011	F	≥30 years	1	1	negative	Negative	Not done	Not done	1			Recovered
163	2011	M	15–29 years	1	1	negative	Negative	Negative	Negative	0			Recovered
164	2011	M	5–9 years	1	1	negative	Negative	Not done	Not done	0			Recovered
165	2011	M	5–9 years	1	1	negative	Negative	Negative	Sp	1	Sp		Died
166	2011	M	15–29 years	1	1	negative	Negative	Negative	Negative	1			Recovered
167	2011	M	10–14 years	1	1	negative	Sp	Negative	Sp	1	Sp		Died
168	2011	M	15–29 years	1	1	negative	Not done	Not done	Not done	1			Recovered
169	2011	F	1–4 years	1	1	negative	Negative	Negative	Sp	1	Sp		Recovered
170	2011	M	1–4 years	1	1	DGP	Sp	Negative	Sp	1	Sp		Recovered
171	2011	F	10–14 years	1	1	DGP	Sp	Not done	Not done	1	Sp		Recovered
172	2011	F	10–14 years	1	1	negative	Sp	Negative	Sp	1	Sp		Recovered
173	2011	F	<1 years	1	1	negative	Negative	Negative	Sp	0	Sp		Recovered
174	2011	M	10–14 years	1	1	DGP	Sp	Negative	Sp	1	Sp		Died
175	2011	M	15–29 years	1	1	negative	Sp	Negative	Sp	1	Sp		Recovered
176	2011	M	10–14 years	1	1	DGP	Sp	Negative	Sp	1	Sp		Recovered
177	2011	F	5–9 years	1	1	DGP	Negative	Negative	Sp	1	Sp		Recovered
178	2011	M	1–4 years	1	1	negative	Negative	Negative	Negative	1			Recovered
179	2011	F	10–14 years	1	1	negative	Negative	Negative	Negative	0			Recovered
180	2011	M	5–9 years	1	1	negative	Not done	Not done	Not done	1			Died
181	2011	M	5–9 years	1	1	DGP	Sp	Sp	Sp	1	Sp		Recovered
182	2011	M	15–29 years	1	1	negative	Negative	Negative	Sp	1	Sp		Died
183	2011	M	10–14 years	1	1	negative	Negative	Not done	Not done	0			Recovered
184	2011	M	1–4 years	1	1	negative	Negative	Not done	Not done	0			Recovered
185	2011	F	5–9 years	1	1	DGP	Sp	Not done	Not done	1	Sp		Died
186	2011	F	5–9 years	1	1	negative	Negative	Not done	Not done	0			Recovered
187	2011	M	5–9 years	1	1	negative	Negative	Not done	Not done	1			Recovered
188	2011	M	1–4 years	1	1	negative	Negative	Not done	Not done	0			Recovered
189	2011	F	1–4 years	1	1	negative	Negative	Not done	Not done	1			Recovered
190	2011	M	10–14 years	1	1	DGN	Negative	Negative	NmX	1	Nm	X	Recovered
191	2011	F	1–4 years	1	1	negative	Negative	Negative	Negative	1			Recovered
192	2011	M	5–9 years	1	1	negative	Negative	Negative	Not done	1			Recovered
193	2011	M	5–9 years	1	1	DGN	Negative	Negative	NmX	1	Nm	X	Recovered
194	2011	M	10–14 years	1	1	DGN	Negative	Negative	NmX	1	Nm	X	Recovered
195	2011	F	<1 years	1	1	negative	Negative	Negative	Negative	0			Recovered
196	2011	F	1–4 years	1	1	negative	Negative	Negative	Negative	0			On treatment
197	2011	M	≥30 years	1	0	negative	Negative	Negative	Sp	0	Sp		Recovered
198	2011	F	1–4 years	1	0	negative	Negative	Negative	Negative	0			Recovered
199	2011	F	5–9 years	1	1	negative	Negative	Not done	Not done	1			Died
200	2011	M	<1 years	1	1	negative	Negative	Not done	Not done	0			Died
201	2011	F	≥30 years	1	0	DGP	Negative	Negative	Negative	1			Recovered
202	2011	F	<1 years	1	0	negative	Negative	Not done	Not done	0			Recovered
203	2011	M	1–4 years	1	1	negative	Negative	Negative	Negative	0			Recovered
204	2011	F	15–29 years	0	0	not done	Not done	Not done	Not done	0			Recovered
205	2011	M	1–4 years	1	1	negative	Not done	Negative	Negative	0			Recovered
206	2011	M	1–4 years	1	0	negative	Negative	Negative	Negative	0			Recovered
207	2011	F	5–9 years	1	0	negative	Not done	Negative	Negative	1			Recovered
208	2011	M	1–4 years	1	0	negative	Negative	Negative	Negative	0			On treatment
209	2011	M	10–14 years	1	1	negative	Sp	Not done	Not done	1	Sp		On treatment
210	2011	F	<1 years	1	0	negative	Negative	Not done	Not done	0			On treatment
211	2011	F	1–4 years	1	0	not done	Not done	Not done	Not done	0			On treatment
212	2011	M	10–14 years	1	1	negative	Negative	Not done	Not done	0			On treatment
213	2011	F	1–4 years	1	1	negative	Negative	Not done	Not done	0			Left
214	2011	M	1–4 years	1	0	negative	Not done	Not done	Not done	0			On treatment
215	2011	M	1–4 years	1	0	not done	Not done	Not done	Not done	0			Recovered
216	2011	M	15–29 years	1	1	DGP	Not done	Not done	Not done	1			Died
217	2011	M	5–9 years	1	1	negative	Not done	Not done	Not done	0			On treatment
218	2011	F	1–4 years	1	1	negative	Not done	Not done	Not done	0			Died
219	2011	M	1–4 years	1	1	negative	Not done	Not done	Not done	0			Recovered
220	2011	F	1–4 years	1	1	not done	Not done	Not done	Not done	0			On treatment
221	2011	M	15–29 years	1	1	negative	Not done	Not done	Not done	0			On treatment
222	2011	M	1–4 years	1	1	negative	Not done	Not done	Not done	0			On treatment
223	2011	M	≥30 years	1	1	negative	Not done	Not done	Not done	0			On treatment
224	2011	M	10–14 years	1	1	BGN	Not done	Not done	Not done	1			On treatment
225	2011	M	15–29 years	1	1	DGN	Not done	Not done	Not done	1			Died
226	2011	M	15–29 years	1	1	negative	Negative	Not done	Not done	0			On treatment
227	2011	F	1–4 years	1	1	negative	Hib	Not done	Not done	1	Hi		On treatment
228	2011	M	1–4 years	1	1	DGP	Negative	Not done	Not done	1			On treatment
229	2011	F	10–14 years	1	1	negative	Negative	Not done	Not done	0			On treatment
230	2011	F	1–4 years	1	1	negative	Negative	Not done	Not done	0			On treatment
231	2011	F	<1 years	1	1	negative	Negative	Not done	Not done	0			On treatment
232	2011	M	10–14 years	1	1	negative	Negative	Not done	Not done	0			On treatment
233	2011	F	10–14 years	1	1	negative	Negative	Not done	Not done	0			On treatment
234	2011	F	1–4 years	1	1	negative	Negative	Not done	Not done	0			On treatment
235	2011	F	10–14 years	1	1	negative	Negative	Not done	Not done	0			On treatment
236	2011	F	15–29 years	1	1	DGP	Sp	Not done	Not done	1	Sp		On treatment
237	2011	F	<1 years	1	1	BGN	Negative	Not done	Not done	1			On treatment
238	2011	M	<1 years	1	1	DGP	Negative	Not done	Not done	1			On treatment
239	2011	F	1–4 years	1	1	DGP	Negative	Not done	Not done	1			On treatment
240	2011	F	1–4 years	1	1	negative	Negative	Not done	Not done	0			Recovered
241	2011	F	1–4 years	1	1	negative	Negative	Not done	Not done	0			Recovered
242	2011	M	1–4 years	1	1	negative	Negative	Not done	Not done	0			Died
243	2011	F	<1 years	1	1	BGN	Negative	Not done	Not done	1			On treatment
244	2011	M	5–9 years	1	1	DGP	NmC	Not done	Not done	1	Nm		Died
245	2011	M	<1 years	1	0	negative	Not done	Not done	Not done	0			Died
246	2011	M	5–9 years	1	0	negative	Not done	Not done	Sp	0	Sp		Recovered
247	2011	F	10–14 years	1	1	negative	Not done	Not done	Not done	1			Died
248	2011	F	<1 years	1	1	negative	Not done	Not done	Not done	0			Recovered
249	2011	M	5–9 years	1	1	DGP	Not done	Not done	Sp	1	Sp		Recovered
250	2011	M	1–4 years	1	1	negative	Not done	Not done	Not done	0			Recovered
251	2011	M	10–14 years	1	1	negative	Not done	Not done	Not done	0			Recovered
252	2011	F	<1 years	1	1	negative	Not done	Not done	Sp	0	Sp		Recovered
253	2011	F	10–14 years	1	1	negative	Not done	Not done	Not done	1			Died
254	2011	F	<1 years	1	1	negative	Not done	Not done	Not done	0			Recovered
255	2011	F	<1 years	1	1	negative	Not done	Not done	Not done	0			Recovered
256	2011	F	1–4 years	1	1	negative	Not done	Not done	Not done	0			Recovered
257	2011	M	≥30 years	1	1	negative	Not done	Not done	Not done	1			Recovered
258	2011	M	5–9 years	1	1	negative	Not done	Not done	Not done	0			Recovered
259	2011	F	<1 years	1	1	negative	Not done	Not done	Not done	0			Recovered
260	2011	F	10–14 years	1	1	negative	Not done	Not done	Not done	0			Recovered
261	2011	F	<1 years	1	1	negative	Not done	Not done	Not done	0			Recovered
262	2011	F	≥30 years	1	1	DGP	Not done	Not done	Not done	1			Recovered
263	2011	F	<1 years	1	1	BGN	Not done	Not done	Not done	1			Died
264	2011	F	5–9 years	1	1	DGN	Not done	Not done	Not done	1			Recovered
265	2011	F	1–4 years	1	1	negative	Not done	Not done	Not done	0			Recovered
266	2011	F	1–4 years	1	1	negative	Not done	Not done	Not done	0			Recovered
267	2011	F	1–4 years	1	1	negative	Not done	Not done	Not done	0			Recovered
268	2011	F	5–9 years	1	1	negative	Not done	Not done	Not done	0			Recovered
269	2011	M	≥30 years	1	1	negative	Not done	Not done	Not done	0			Recovered
270	2011	M	1–4 years	1	1	negative	Not done	Not done	Not done	1			Recovered
271	2011	F	5–9 years	1	1	negative	Not done	Not done	Not done	0			Recovered
272	2011	F	<1 years	1	1	negative	Not done	Not done	Not done	0			Recovered
273	2011	M	5–9 years	1	1	negative	Not done	Not done	Not done	0			Recovered
274	2011	M	<1 years	1	1	negative	Not done	Not done	Not done	0			Recovered
275	2011	F	1–4 years	1	1	negative	Not done	Not done	Not done	0			Recovered
276	2011	M	1–4 years	1	0	negative	Not done	Not done	Not done	0			Recovered
277	2011	F	10–14 years	1	0	DGN	Not done	Not done	Not done	1			Recovered
278	2011	F	<1 years	1	1	negative	Not done	Not done	Not done	0			Recovered
279	2011	F	<1 years	1	0	negative	Not done	Not done	Not done	0			Recovered
280	2011	M	<1 years	1	1	negative	Not done	Not done	Not done	0			Recovered
281	2011	M	15–29 years	1	1	negative	Not done	Not done	Not done	0			Recovered
282	2011	F	<1 years	1	1	negative	Not done	Not done	Not done	0			Recovered
283	2011	M	1–4 years	1	0	negative	Not done	Not done	Not done	0			Recovered
284	2011	F	5–9 years	1	1	negative	Not done	Not done	Not done	1			Recovered
285	2011	M	<1 years	1	1	negative	Not done	Not done	Not done	0			Recovered
286	2011	F	15–29 years	1	0	negative	Not done	Not done	Not done	0			Recovered
287	2011	M	<1 years	1	1	negative	Not done	Not done	Not done	0			Recovered
288	2011	F	1–4 years	1	1	negative	Not done	Not done	Not done	0			Recovered
289	2011	F	<1 years	1	1	negative	Not done	Not done	Not done	0			Recovered
290	2011	F	15–29 years	1	1	negative	Not done	Not done	Not done	0			Recovered
291	2011	M	<1 years	1	1	negative	Not done	Not done	Not done	0			Recovered
292	2011	F	1–4 years	1	1	negative	Not done	Not done	Not done	0			Recovered
293	2011	M	5–9 years	1	1	negative	Not done	Not done	Not done	0			Recovered
294	2011	F	5–9 years	1	1	negative	Not done	Not done	Not done	0			Recovered
295	2011	M	<1 years	1	1	negative	Not done	Not done	Not done	0			Recovered
296	2011	F	1–4 years	1	1	negative	Not done	Not done	Not done	0			Recovered
297	2011	M	<1 years	1	1	negative	Not done	Not done	Sp	0	Sp		Recovered
298	2011	M	1–4 years	1	1	not done	Not done	Not done	Not done	1			Died
299	2011	M	15–29 years	1	1	negative	Not done	Not done	Sp	0	Sp		Recovered
300	2011	M	<1 years	1	1	negative	Not done	Not done	Not done	0			Recovered
301	2011	M	5–9 years	1	1	negative	Not done	Not done	Not done	1			Recovered
302	2011	F	10–14 years	1	1	DGN	Not done	Not done	Not done	1			Recovered
303	2011	M	5–9 years	1	1	negative	Not done	Not done	Not done	1			Recovered
304	2011	F	<1 years	1	1	negative	Not done	Not done	Not done	0			Recovered
305	2011	M	<1 years	1	1	negative	Not done	Not done	Not done	0			Recovered
306	2011	F	<1 years	1	1	negative	Not done	Not done	Not done	0			Recovered
307	2011	F	5–9 years	1	1	negative	Not done	Not done	Not done	0			Recovered
308	2011	M	≥30 years	1	1	negative	Sp	Not done	Sp	1	Sp		Died
309	2011	M	≥30 years	1	1	negative	Not done	Not done	Sp	1	Sp		Recovered
310	2011	F	<1 years	1	1	negative	Not done	Not done	Not done	0			Recovered
311	2011	F	15–29 years	1	1	negative	Not done	Not done	Not done	0			Recovered
312	2011	M	5–9 years	1	1	not done	Not done	Not done	Not done	0			Recovered
313	2011	F	5–9 years	1	1	negative	Not done	Not done	Not done	0			Recovered
314	2011	M	<1 years	1	1	negative	Not done	Not done	Not done	0			Recovered
315	2011	M	1–4 years	1	1	negative	Not done	Not done	Not done	0			Recovered
316	2011	F	10–14 years	1	1	negative	Not done	Not done	Not done	0			Recovered
317	2011	M	<1 years	1	1	negative	Not done	Not done	Not done	0			Recovered
318	2011	F	1–4 years	1	1	negative	Not done	Not done	Not done	0			Recovered
319	2011	F	5–9 years	1	1	not done	Not done	Not done	Not done	0			Recovered
320	2011	M	1–4 years	1	1	BGN	Not done	Not done	Not done	1			Recovered
321	2011	F	<1 years	1	1	negative	Not done	Not done	Not done	0			Recovered
322	2011	F	5–9 years	1	1	negative	Not done	Not done	Not done	0			Recovered
323	2011	F	<1 years	1	0	negative	Not done	Not done	Not done	0			Recovered
324	2011	F	5–9 years	1	1	negative	Not done	Not done	Not done	0			Recovered
325	2011	M	5–9 years	1	1	negative	Not done	Not done	Not done	0			Recovered
326	2011	M	10–14 years	1	1	negative	Not done	Not done	Not done	0			Recovered
327	2011	F	5–9 years	1	1	negative	Not done	Not done	Not done	0			Recovered
328	2011	F	1–4 years	1	1	negative	Not done	Not done	Not done	0			Recovered
329	2011	M	1–4 years	1	1	not done	Not done	Not done	Not done	0			Recovered
330	2011	M	<1 years	1	1	negative	Not done	Not done	Not done	0			Recovered
331	2011	M	<1 years	1	1	negative	Not done	Not done	Not done	0			Recovered
332	2011	M	1–4 years	1	1	negative	Not done	Not done	Not done	0			Recovered
333	2011	M	1–4 years	1	1	negative	Not done	Not done	Not done	0			Recovered
334	2011	F	<1 years	1	1	negative	Not done	Not done	Not done	0			Recovered
335	2011	F	1–4 years	1	1	negative	Not done	Not done	Not done	0			Recovered
336	2011	F	<1 years	1	1	negative	Not done	Not done	Not done	0			Recovered
337	2011	F	1–4 years	1	1	negative	Not done	Not done	Not done	0			Recovered
338	2011	M	1–4 years	1	1	negative	Not done	Not done	Not done	0			Recovered
339	2011	M	10–14 years	1	1	negative	Not done	Not done	Not done	1			Recovered
340	2011	M	1–4 years	1	1	negative	Not done	Not done	Not done	0			Recovered
341	2011	F	1–4 years	1	1	DGN	Not done	Not done	Not done	1			Recovered
342	2011	M	5–9 years	1	1	DGP	Not done	Not done	Sp	1	Sp		Recovered
343	2011	F	<1 years	1	1	negative	Not done	Not done	Not done	0			Recovered
344	2011	M	1–4 years	1	1	negative	Not done	Not done	Not done	0			Recovered
345	2011	F	15–29 years	1	1	negative	NmW/Y	Not done	Not done	1	Nm		Recovered
346	2011	M	1–4 years	1	1	negative	Not done	Not done	Not done	0			Recovered
347	2011	M	<1 years	1	1	negative	Not done	Not done	Not done	0			Recovered
348	2011	M	1–4 years	1	1	negative	Not done	Not done	Not done	0			Recovered
349	2011	M	≥30 years	1	1	DGP	Sp	Not done	Sp	1	Sp		Recovered
350	2011	M	15–29 years	1	1	negative	Not done	Not done	Not done	1			Recovered
351	2011	M	<1 years	1	1	negative	Not done	Not done	Sp	0	Sp		Recovered
352	2011	M	<1 years	1	1	negative	Not done	Not done	Not done	0			Recovered
353	2011	M	1–4 years	1	1	negative	Not done	Not done	Negative	0			Recovered
354	2011	F	15–29 years	1	1	DGP	Not done	Not done	Sp	1	Sp		Recovered
355	2011	M	≥30 years	1	1	negative	Not done	Not done	Not done	0			Recovered
356	2011	F	<1 years	1	1	negative	Not done	Not done	Not done	0			Recovered
357	2011	F	≥30 years	1	1	negative	Not done	Not done	Not done	1			Recovered
358	2011	M	<1 years	1	1	negative	Not done	Not done	Not done	0			Recovered
359	2011	F	<1 years	1	1	negative	Not done	Not done	Not done	0			Recovered
360	2011	F	1–4 years	1	1	negative	Not done	Not done	Not done	0			Recovered
361	2011	M	5–9 years	1	1	not done	Not done	Not done	Not done	0			Recovered
362	2011	F	<1 years	1	1	not done	Not done	Not done	Not done	0			Recovered
363	2011	M	<1 years	1	1	negative	Not done	Not done	Not done	0			Recovered
364	2011	F	<1 years	1	1	negative	Not done	Not done	Not done	0			Recovered
365	2011	M	15–29 years	1	0	negative	Not done	Not done	Not done	0			Recovered
366	2011	F	<1 years	1	1	DGP	Not done	Not done	Sp	1	Sp		Died
367	2011	M	5–9 years	1	0	negative	Not done	Not done	Sp	0	Sp		Recovered
368	2011	M	<1 years	1	1	negative	Not done	Not done	Not done	0			Recovered
369	2011	F	≥30 years	1	1	negative	Not done	Not done	Not done	0			Recovered
370	2011	M	1–4 years	1	1	negative	Not done	Not done	Not done	0			Recovered
371	2011	F	5–9 years	1	1	negative	Not done	Not done	Not done	0			Recovered
372	2011	F	<1 years	1	1	negative	Not done	Not done	Not done	0			Recovered
373	2011	M	10–14 years	1	1	negative	Not done	Not done	Not done	0			Recovered
374	2011	F	<1 years	1	1	negative	Not done	Not done	Not done	0			Recovered
375	2011	F	5–9 years	1	1	negative	Not done	Not done	Not done	0			Recovered
376	2011	F	<1 years	1	1	negative	Not done	Not done	Not done	0			Recovered
377	2011	M	1–4 years	1	1	negative	Not done	Not done	Not done	0			Recovered
378	2011	F	1–4 years	1	1	negative	Not done	Not done	Not done	0			Recovered
379	2011	F	<1 years	1	1	negative	Not done	Not done	Not done	0			Recovered
380	2011	F	5–9 years	1	0	negative	Not done	Not done	Not done	0			Recovered
381	2011	M	10–14 years	1	0	negative	Not done	Not done	Not done	0			Recovered
382	2011	M	<1 years	1	1	negative	Not done	Not done	Not done	1			Recovered
383	2011	M	<1 years	1	1	negative	Not done	Not done	Not done	0			Recovered
384	2011	F	5–9 years	1	1	negative	Not done	Not done	Not done	0			Recovered
385	2011	M	1–4 years	1	1	negative	Not done	Not done	Not done	0			Recovered
386	2011	F	<1 years	1	1	negative	Not done	Not done	Not done	0			Recovered
387	2011	F	5–9 years	1	1	negative	Not done	Not done	Not done	0			Recovered
388	2011	M	5–9 years	1	1	negative	Not done	Not done	Not done	0			Recovered
389	2011	M	5–9 years	1	1	negative	Not done	Not done	Not done	0			Recovered
390	2011	F	1–4 years	1	1	negative	Not done	Not done	Not done	0			Recovered
391	2011	M	1–4 years	1	1	negative	Not done	Not done	Not done	0			Recovered
392	2011	M	1–4 years	1	1	negative	Not done	Not done	Not done	0			Recovered
393	2011	F	<1 years	1	1	negative	Not done	Not done	Not done	0			Recovered
394	2011	M	1–4 years	1	1	negative	Not done	Not done	Not done	0			Recovered
395	2011	F	<1 years	1	1	negative	Not done	Not done	Not done	0			Recovered
396	2011	M	1–4 years	1	1	negative	Not done	Not done	Not done	0			Recovered
397	2011	M	1–4 years	1	1	negative	Not done	Not done	Not done	0			Recovered
398	2011	M	5–9 years	1	1	negative	Not done	Not done	Not done	0			Recovered
399	2011	M	<1 years	1	1	negative	Not done	Not done	Not done	0			Recovered
400	2011	M	1–4 years	1	1	negative	Not done	Not done	Not done	0			Recovered
401	2011	F	5–9 years	1	1	DGN	Not done	Not done	Not done	1			Recovered
402	2011	F	1–4 years	1	1	negative	Not done	Not done	Not done	0			Recovered
403	2011	F	1–4 years	1	1	negative	Not done	Not done	Not done	0			Recovered
404	2011	F	5–9 years	1	1	negative	Not done	Not done	Not done	0			Recovered
405	2011	F	1–4 years	1	1	negative	Not done	Not done	Not done	0			Recovered
406	2011	F	<1 years	1	1	negative	Not done	Not done	Not done	0			Recovered
407	2011	M	1–4 years	1	1	negative	Not done	Not done	Not done	0			Recovered
408	2011	M	<1 years	1	1	negative	Not done	Not done	Not done	0			Recovered
409	2011	F	1–4 years	1	1	negative	Not done	Not done	Not done	0			Recovered
410	2011	M	<1 years	1	1	negative	Negative	Negative	Hib	0	Hi		Recovered
411	2011	F	≥30 years	1	1	DGP	Sp	Sp	Sp	1	Sp		Recovered
412	2011	F	<1 years	1	0	not done	Not done	Not done	Not done	0			Recovered
413	2011	F	1–4 years	1	0	negative	Negative	Not done	Negative	0			Recovered
414	2011	F	1–4 years	1	0	negative	Negative	Negative	Negative	0			Recovered
415	2011	F	<1 years	1	0	negative	Negative	Negative	Not done	0			Recovered
416	2011	M	1–4 years	1	1	negative	Negative	Negative	Negative	0			Recovered
417	2011	F	<1 years	1	1	negative	Negative	Not done	Negative	1			Recovered
418	2011	M	15–29 years	1	1	DGP	Sp	Not done	Sp	1	Sp		Died
419	2011	M	5–9 years	1	1	not done	Not done	Not done	Sp	1	Sp		Recovered
420	2011	F	<1 years	1	1	negative	Not done	Contamin.	Negative	0			Recovered
421	2011	F	<1 years	1	1	DGP	Sp	Not done	Sp	1	Sp		Died
422	2011	F	15–29 years	1	0	negative	Nm Ind	Not done	Negative	0	Nm		Recovered
423	2011	F	10–14 years	1	1	negative	Negative	Not done	Negative	0			Recovered
424	2011	F	15–29 years	1	1	DGP	Sp	Not done	Not done	1	Sp		Recovered
425	2011	M	10–14 years	1	1	not done	Not done	Not done	Sp	1	Sp		On treatment
426	2011	M	≥30 years	1	1	DGP	Not done	Not done	Sp	1	Sp		Died
427	2011	M	1–4 years	1	1	negative	Negative	Negative	Negative	0			On treatment
428	2011	F	10–14 years	0	0	not done	Not done	Not done	Not done	0			Died
429	2011	M	10–14 years	1	0	not done	Not done	Not done	NmX	0	Nm	X	Died
430	2011	M	5–9 years	1	0	DGP	Not done	Not done	Sp	1	Sp		On treatment
431	2011	F	≥30 years	1	1	DGP	Sp	Not done	Sp	1	Sp		On treatment
432	2011	M	10–14 years	1	1	DGP	Not done	Negative	Sp	1	Sp		On treatment
433	2011	M	≥30 years	1	1	negative	Negative	Negative	Sp	1	Sp		On treatment
434	2011	M	5–9 years	1	1	not done	Not done	Not done	NmX	1	Nm	X	On treatment
435	2011	M	5–9 years	1	1	negative	Negative	Negative	NmX	1	Nm	X	On treatment
436	2011	M	15–29 years	1	1	negative	Negative	Not done	Sp	1	Sp		On treatment
437	2011	F	10–14 years	1	1	negative	Not done	Negative	Negative	0			On treatment
438	2011	F	1–4 years	1	1	negative	Not done	Negative	Negative	0			On treatment
439	2011	F	<1 years	1	1	negative	Not done	Negative	Negative	1			On treatment
440	2011	F	5–9 years	1	1	negative	Negative	Negative	Negative	0			On treatment
441	2011	M	<1 years	1	1	negative	Negative	Negative	Negative	0			On treatment
442	2011	F	<1 years	1	1	negative	Negative	Negative	Negative	0			On treatment
443	2011	M	1–4 years	1	1	negative	Not done	Not done	Not done	0			Recovered
444	2011	M	5–9 years	1	1	negative	Not done	Not done	Not done	0			Recovered
445	2011	M	<1 years	1	1	negative	Not done	Not done	Not done	0			Recovered
446	2011	F	1–4 years	1	1	negative	Not done	Not done	Not done	0			Recovered
447	2011	F	1–4 years	1	1	negative	Not done	Not done	Not done	0			Recovered
448	2011	F	5–9 years	1	1	negative	Not done	Not done	Not done	0			Recovered
449	2011	F	5–9 years	1	1	negative	Not done	Not done	Not done	0			Recovered
450	2011	F	5–9 years	1	1	negative	Not done	Not done	Not done	0			Recovered
451	2011	F	1–4 years	1	1	negative	Not done	Not done	Not done	0			Recovered
452	2011	F	1–4 years	1	1	negative	Not done	Not done	Not done	0			Recovered
453	2011	F	1–4 years	1	1	negative	Not done	Not done	Not done	0			Recovered
454	2011	M	1–4 years	1	1	DGP	Not done	Not done	Not done	1			Died
455	2011	M	1–4 years	1	1	negative	Not done	Not done	Not done	0			Recovered
456	2011	F	1–4 years	1	1	negative	Not done	Not done	Not done	0			Recovered
457	2011	F	<1 years	1	1	negative	Not done	Not done	Not done	0			Recovered
458	2011	F	<1 years	1	1	negative	Not done	Not done	Not done	0			Recovered
459	2011	M	10–14 years	1	1	DGP	Sp	Not done	Sp	1	Sp		Recovered
460	2011	F	10–14 years	0	0	not done	Not done	Not done	Not done	0			Recovered
461	2011	M	5–9 years	0	0	not done	Not done	Not done	Not done	0			Recovered
462	2011	M	5–9 years	0	0	not done	Not done	Not done	Not done	0			Recovered
463	2011	M	≥30 years	1	1	DGP	Sp	Sp	Sp	1	Sp		Recovered
464	2011	F	5–9 years	1	1	DGP	Sp	Sp	Sp	1	Sp		Recovered
465	2011	M	≥30 years	1	1	negative	Negative	Negative	Negative	0			Recovered
466	2011	M	≥30 years	1	1	negative	Sp	Negative	Sp	1	Sp		Recovered
467	2011	M	1–4 years	1	1	DGP	Sp	Not done	Sp	1	Sp		Recovered
468	2011	F	10–14 years	1	0	DGP	Sp	Not done	Sp	1	Sp		Died
469	2011	F	10–14 years	1	0	DGP	Sp	Not done	Sp	1	Sp		Died
470	2011	M	≥30 years	1	0	not done	Not done	Negative	Sp	0	Sp		Recovered
471	2011	F	5–9 years	1	0	negative	Negative	Not done	Negative	0			Recovered
472	2011	M	5–9 years	1	1	negative	Negative	Not done	Negative	0			Recovered
473	2011	M	10–14 years	1	1	not done	Sp	Negative	Sp	1	Sp		Recovered
474	2011	F	10–14 years	1	1	not done	Negative	Not done	Sp	0	Sp		Recovered
475	2011	F	1–4 years	1	1	negative	Negative	Not done	Negative	0			Recovered
476	2011	F	10–14 years	1	1	not done	Not done	Not done	Sp	1	Sp		Recovered
477	2011	M	10–14 years	1	0	not done	Not done	Negative	Sp	0	Sp		Recovered
478	2011	M	1–4 years	1	1	negative	Negative	Not done	Sp	0	Sp		On treatment
479	2011	M	5–9 years	1	1	negative	Not done	Not done	Sp	1	Sp		On treatment
480	2011	M	5–9 years	1	1	not done	Not done	Not done	Not done	0			On treatment
481	2011	F	15–29 years	1	1	not done	Not done	Not done	Sp	1	Sp		Died
482	2011	F	<1 years	1	0	negative	Negative	Not done	Negative	0			On treatment
483	2011	M	10–14 years	1	1	not done	Not done	Not done	NmX	1	Nm	X	On treatment
484	2011	M	5–9 years	1	0	not done	Negative	Not done	Not done	1			Recovered
485	2011	F	1–4 years	1	1	negative	Not done	Not done	Not done	0			Recovered
486	2011	M	5–9 years	1	0	DGP	Not done	Not done	Not done	1			Recovered
487	2011	M	5–9 years	1	1	DGP	Sp	Negative	Sp	1	Sp		On treatment
488	2011	M	15–29 years	1	1	not done	Not done	Not done	Sp	1	Sp		On treatment
489	2011	F	≥30 years	1	1	DGP	Sp	Negative	Sp	1	Sp		On treatment
490	2011	F	10–14 years	1	1	DGN	Negative	Not done	NmX	1	Nm	X	On treatment
491	2011	M	<1 years	1	1	negative	Negative	Negative	Negative	1			On treatment
492	2011	M	<1 years	1	0	negative	Negative	Negative	Negative	0			On treatment
493	2011	F	15–29 years	1	1	negative	Negative	Not done	Negative	0			On treatment
494	2011	F	15–29 years	1	1	negative	Negative	Negative	Negative	0			Died
495	2011	F	10–14 years	1	0	negative	Negative	Not done	NmX	1	Nm	X	On treatment
496	2011	M	15–29 years	1	1	negative	Negative	Negative	Negative	1			On treatment
497	2011	M	5–9 years	1	1	not done	Not done	Negative	Sp	1	Sp		On treatment
498	2011	F	<1 years	1	1	negative	Not done	Negative	Negative	1			On treatment
499	2011	M	10–14 years	1	1	negative	Negative	Negative	Negative	1			On treatment
500	2011	F	15–29 years	1	1	negative	Negative	Not done	Negative	0			On treatment
501	2011	M	≥30 years	1	1	not done	Not done	Negative	Negative	0			On treatment
502	2011	M	15–29 years	1	1	DGP	Sp	Not done	Sp	1	Sp		On treatment
503	2011	F	5–9 years	1	0	negative	Negative	Negative	NmW	1	Nm	W	Died
504	2011	M	15–29 years	1	1	negative	Negative	Negative	NmX	1	Nm	X	On treatment
505	2011	F	10–14 years	1	1	negative	Negative	Negative	Negative	1			On treatment
506	2011	F	5–9 years	1	1	negative	Negative	Negative	NmW	1	Nm	W	On treatment
507	2011	M	10–14 years	1	1	negative	Negative	Negative	NmX	1	Nm	X	On treatment
508	2011	M	5–9 years	1	1	negative	Negative	Negative	Not done	0			On treatment
509	2011	F	5–9 years	1	1	negative	Not done	Not done	Not done	0			On treatment
510	2011	M	<1 years	1	1	negative	Negative	Negative	Not done	1			On treatment
511	2011	F	≥30 years	1	1	negative	Negative	Negative	Negative	1			Recovered
512	2011	F	5–9 years	1	0	not done	Not done	Not done	Not done	0			On treatment
513	2011	F	1–4 years	1	0	not done	Not done	Not done	Not done	0			On treatment
514	2011	F	10–14 years	1	1	DGP	Sp	Not done	Sp	1	Sp		Recovered
515	2011	M	≥30 years	1	1	DGN	NmA	Not done	Not done	1	Nm		On treatment
516	2011	M	5–9 years	1	0	DGN	NmX	Not done	NmX	1	Nm	X	Recovered
517	2011	F	5–9 years	1	0	not done	Not done	Not done	Sp	0	Sp		Recovered
518	2011	M	5–9 years	1	1	DGP	Sp	Not done	Sp	1	Sp		Recovered
519	2011	M	1–4 years	1	1	negative	Negative	Not done	Negative	0			Recovered
520	2011	M	1–4 years	1	1	negative	Negative	Negative	Sp	1	Sp		Recovered
521	2011	M	<1 years	1	0	not done	Not done	Not done	Negative	0			Recovered
522	2011	M	<1 years	1	1	DGP	Sp	Sp	Sp	1	Sp		Died
523	2011	M	15–29 years	1	1	DGP	Sp	Not done	Negative	1	Sp		Died
524	2011	F	10–14 years	1	0	DGP	Sp	Sp	Sp	1	Sp		Left
525	2011	F	<1 years	1	0	negative	Negative	Negative	Negative	0			On treatment
526	2011	M	15–29 years	1	0	negative	Negative	Not done	Sp	0	Sp		Recovered
527	2011	F	≥30 years	1	0	DGP	Sp	Not done	Not done	1	Sp		Recovered
528	2011	M	10–14 years	1	0	negative	Negative	Not done	Not done	0			Recovered
529	2011	F	<1 years	1	1	negative	Negative	Not done	Negative	0			Recovered
530	2011	F	5–9 years	1	1	not done	Negative	Negative	Not done	1			On treatment
531	2011	F	≥30 years	1	1	not done	Not done	Negative	Negative	0			On treatment
532	2011	F	1–4 years	1	1	DGN	Negative	Negative	NmX	1	Nm	X	On treatment
533	2011	M	5–9 years	1	0	not done	Not done	Not done	Sp	0	Sp		On treatment
534	2011	F	10–14 years	1	1	DGP	Sp	Negative	Sp	1	Sp		On treatment
535	2011	M	<1 years	1	1	negative	Negative	Negative	Negative	1			On treatment
536	2011	F	5–9 years	1	1	negative	Negative	Not done	Not done	1			On treatment
537	2011	F	15–29 years	1	1	negative	Negative	Not done	Not done	0			Recovered
538	2011	M	<1 years	1	1	negative	Negative	Not done	Not done	0			Recovered
539	2011	M	10–14 years	1	1	negative	Negative	Not done	Not done	1			Recovered
540	2011	M	10–14 years	1	1	negative	Negative	Not done	Not done	0			Recovered
541	2011	M	1–4 years	0	0	not done	Not done	Not done	Not done	0			Recovered
542	2011	M	5–9 years	1	1	negative	Not done	Not done	Not done	0			On treatment
543	2011	F	15–29 years	1	1	DGP	Sp	Not done	Sp	1	Sp		Recovered
544	2011	F	15–29 years	1	1	DGP	Sp	Sp	Sp	1	Sp		Recovered
545	2011	M	10–14 years	1	1	DGP	Sp	Not done	Sp	1	Sp		Recovered
546	2011	F	5–9 years	1	1	not done	Not done	Sp	Sp	1	Sp		Recovered
547	2011	F	5–9 years	1	0	not done	Not done	Not done	Not done	0			Recovered
548	2011	F	15–29 years	1	0	DGP	Sp	Not done	Not done	1	Sp		Died
549	2011	F	15–29 years	1	0	not done	Not done	Not done	Negative	0			Recovered
550	2011	F	≥30 years	1	0	DGP	Sp	Sp	Sp	1	Sp		Died
551	2011	M	5–9 years	1	1	DGP	Sp	Sp	Sp	1	Sp		Died
552	2011	M	≥30 years	1	1	negative	Negative	Not done	Not done	1			Recovered
553	2011	M	5–9 years	1	1	negative	Negative	Negative	Sp	0	Sp		Died
554	2011	F	≥30 years	1	0	negative	Negative	Negative	Sp	0	Sp		On treatment
555	2011	F	≥30 years	1	1	negative	Negative	Negative	Negative	0			On treatment
556	2011	M	15–29 years	1	1	DGP	Sp	Sp	Sp	1	Sp		On treatment
557	2011	M	<1 years	1	0	negative	Negative	Negative	Negative	0			Recovered
558	2011	M	<1 years	1	0	negative	Negative	Negative	Negative	0			Recovered
559	2011	F	15–29 years	1	1	DGP	Not done	Sp	Sp	1	Sp		Recovered
560	2011	M	10–14 years	1	1	negative	Not done	Not done	Not done	0			Recovered
561	2011	M	1–4 years	1	1	negative	Not done	Not done	Not done	0			Left
562	2011	M	<1 years	1	1	negative	Not done	Not done	Not done	0			Left
563	2011	M	10–14 years	1	1	negative	Not done	Not done	Not done	0			Died
564	2011	M	5–9 years	1	1	negative	Not done	Not done	Not done	1			Left
565	2011	M	5–9 years	1	1	DGP	Not done	Not done	Not done	1			Recovered
566	2011	F	<1 years	1	1	DGP	Not done	Not done	Not done	1			Died
567	2011	M	<1 years	1	1	negative	Not done	Not done	Not done	1			Left
568	2011	F	5–9 years	1	1	DGP	Not done	Not done	Not done	1			Recovered
569	2011	F	≥30 years	1	1	DGP	Sp	Not done	Sp	1	Sp		Died
570	2011	M	1–4 years	1	1	DGP	Sp	Not done	Not done	1	Sp		Recovered
571	2011	M	5–9 years	1	1	negative	Not done	Not done	Sp	0	Sp		Recovered
572	2011	M	5–9 years	1	1	negative	Not done	Not done	Not done	0			Recovered
573	2011	F	5–9 years	1	1	negative	Not done	Not done	Not done	0			Recovered
574	2011	F	15–29 years	1	1	negative	Not done	Not done	Not done	0			Recovered
575	2011	M	≥30 years	1	1	negative	Not done	Not done	Sp	0	Sp		Recovered
576	2011	M	15–29 years	1	1	DGP	Sp	Not done	Not done	1	Sp		Recovered
577	2011	M	<1 years	1	1	DGP	Sp	Not done	Negative	1	Sp		Recovered
578	2011	F	1–4 years	1	1	negative	Not done	Not done	Not done	0			Recovered
579	2011	M	10–14 years	0	0	not done	Not done	Not done	Not done	0			Died
580	2011	M	10–14 years	1	1	DGN	Not done	Not done	Nm Ind	1	Nm		Recovered
581	2011	M	<1 years	1	1	DGP	Sp	Not done	Sp	1	Sp		Recovered
582	2011	M	<1 years	1	1	negative	Not done	Not done	Negative	0			Recovered
583	2011	F	<1 years	1	1	negative	Not done	Not done	Negative	0			Recovered
584	2011	M	1–4 years	1	1	negative	Not done	Not done	Not done	0			Recovered
585	2011	F	1–4 years	1	1	negative	Not done	Not done	Not done	0			Recovered
586	2011	F	10–14 years	1	1	negative	Not done	Not done	Negative	0			Recovered
587	2011	M	1–4 years	1	1	negative	Not done	Not done	Negative	0			Recovered
588	2011	M	15–29 years	1	1	negative	Not done	Not done	Negative	0			Recovered
589	2011	M	5–9 years	1	1	negative	Not done	Not done	Negative	0			Recovered
590	2011	M	5–9 years	1	1	DGP	Sp	Not done	Negative	1	Sp		Recovered
591	2011	F	15–29 years	1	1	DGP	Sp	Not done	Negative	1	Sp		Recovered
592	2011	F	5–9 years	1	0	negative	Not done	Not done	Not done	0			Recovered
593	2011	F	1–4 years	1	1	negative	Not done	Not done	Not done	0			Recovered
594	2011	F	10–14 years	1	1	negative	Not done	Not done	Not done	0			Recovered
595	2011	M	15–29 years	1	1	negative	Not done	Not done	Not done	1			Recovered
596	2011	F	10–14 years	1	1	negative	Not done	Not done	Not done	1			Recovered
597	2011	F	<1 years	1	1	negative	Not done	Not done	Not done	0			Recovered
598	2011	F	1–4 years	1	1	negative	Not done	Not done	Not done	0			Recovered
599	2011	M	10–14 years	1	1	negative	Not done	Not done	Not done	0			Recovered
600	2011	F	1–4 years	1	1	DGP	Not done	Not done	Not done	1			Recovered
601	2011	F	1–4 years	1	1	negative	Not done	Not done	Not done	0			Recovered
602	2011	F	1–4 years	1	1	negative	Not done	Not done	Not done	0			Recovered
603	2011	M	1–4 years	1	1	negative	Not done	Not done	Not done	0			Recovered
604	2011	F	<1 years	1	1	negative	Not done	Not done	Not done	0			Recovered
605	2011	M	1–4 years	1	1	negative	Not done	Not done	Not done	0			Recovered
606	2011	M	1–4 years	1	1	negative	Not done	Not done	Not done	0			Recovered
607	2011	F	15–29 years	1	1	negative	Not done	Not done	Not done	0			Recovered
608	2011	F	15–29 years	1	1	DGN	NmW/Y	Not done	Not done	1	Nm		Recovered
609	2011	M	1–4 years	1	1	DGN	NmW/Y	Not done	Not done	1	Nm		Recovered
610	2011	F	≥30 years	0	0	not done	Not done	Not done	Not done	0			Recovered
611	2011	M	≥30 years	1	0	DGN	Not done	Not done	Not done	1			Recovered
612	2011	F	15–29 years	1	1	negative	Not done	Not done	Not done	0			Recovered
613	2011	F	5–9 years	1	1	BGN	Hib	Not done	Not done	1	Hi		Recovered
614	2011	F	<1 years	1	1	DGP	Sp	Not done	Negative	1	Sp		Recovered
615	2011	M	<1 years	1	1	negative	Not done	Not done	Not done	0			Recovered
616	2011	M	<1 years	1	1	negative	Not done	Not done	Not done	0			Died
617	2011	M	15–29 years	1	1	negative	Not done	Not done	Not done	0			Recovered
618	2011	F	5–9 years	1	1	DGP	Sp	Not done	Negative	1	Sp		Recovered
619	2011	M	5–9 years	1	1	DGN	NmA	Not done	Not done	1	Nm		Died
620	2011	M	15–29 years	1	1	DGP	Sp	Not done	Sp	1	Sp		Recovered
621	2011	F	<1 years	1	1	negative	Not done	Not done	Not done	0			Recovered
622	2011	F	<1 years	1	1	negative	Not done	Not done	Not done	0			Recovered
623	2011	F	15–29 years	1	1	DGP	Sp	Not done	Negative	1	Sp		Died
624	2011	F	<1 years	1	1	BGN	Hib	Not done	Not done	1	Hi		Recovered
625	2011	M	<1 years	1	1	negative	Not done	Not done	Not done	1			Recovered
626	2011	M	5–9 years	1	1	DGP	Sp	Not done	Negative	1	Sp		Recovered
627	2011	F	<1 years	1	1	negative	Not done	Not done	Not done	0			Recovered
628	2011	F	<1 years	1	1	negative	Not done	Not done	Not done	0			Recovered
629	2011	F	<1 years	1	1	DGP	Not done	Not done	Not done	1			Recovered
630	2011	F	<1 years	1	1	negative	Not done	Not done	Not done	0			Recovered
631	2011	F	5–9 years	1	1	negative	Not done	Not done	Not done	0			Recovered
632	2011	F	15–29 years	1	1	negative	Not done	Not done	Not done	0			Recovered
633	2011	M	<1 years	1	1	negative	Not done	Not done	Not done	0			Recovered
634	2011	F	<1 years	1	1	negative	Not done	Not done	Not done	1			Recovered
635	2011	F	5–9 years	1	1	BGN	Not done	Not done	Not done	1			Recovered
636	2011	M	1–4 years	1	1	negative	Not done	Not done	Not done	0			Recovered
637	2011	F	5–9 years	1	1	DGP	Sp	Not done	Negative	1	Sp		Recovered
638	2011	M	1–4 years	1	0	negative	Not done	Not done	Not done	0			Recovered
639	2011	M	<1 years	1	1	DGP	Sp	Not done	Sp	1	Sp		Died
640	2011	M	1–4 years	1	1	negative	Not done	Not done	Not done	0			Recovered
641	2011	M	<1 years	1	1	negative	Not done	Not done	Not done	0			Recovered
642	2011	M	1–4 years	1	0	negative	Not done	Not done	Not done	0			Recovered
643	2011	F	≥30 years	1	1	negative	Not done	Not done	Not done	0			Died
644	2011	F	5–9 years	1	1	negative	Not done	Not done	Not done	0			Recovered
645	2011	F	15–29 years	1	1	negative	Not done	Not done	Not done	0			Recovered
646	2011	M	1–4 years	1	1	negative	Not done	Not done	Not done	0			Recovered
647	2011	M	15–29 years	1	1	DGP	Sp	Not done	Sp	1	Sp		Recovered
648	2011	M	15–29 years	1	1	DGP	Sp	Not done	Sp	1	Sp		Recovered
649	2011	F	1–4 years	1	0	negative	Not done	Not done	Not done	0			Recovered
650	2011	M	15–29 years	1	1	negative	Not done	Not done	Not done	0			Recovered
651	2011	F	<1 years	1	1	negative	Not done	Not done	Not done	0			Recovered
652	2011	M	5–9 years	1	1	negative	Not done	Not done	Not done	0			Recovered
653	2011	F	1–4 years	1	1	negative	Not done	Not done	Not done	0			Recovered
654	2011	M	≥30 years	1	1	DGN	Not done	Not done	Not done	1			Recovered
655	2011	M	<1 years	1	1	BGN	Not done	Not done	Not done	1			Recovered
656	2011	M	1–4 years	1	1	negative	Not done	Not done	Not done	0			Recovered
657	2011	M	<1 years	1	1	DGN	Not done	Not done	Not done	1			Recovered
658	2011	F	<1 years	1	1	negative	Not done	Not done	Not done	0			Recovered
659	2011	M	<1 years	1	1	negative	Not done	Not done	Not done	0			Recovered
660	2011	M	1–4 years	1	1	negative	Not done	Not done	Not done	0			Recovered
661	2011	M	<1 years	1	1	DGP	Sp	Not done	Not done	1	Sp		Recovered
662	2011	M	1–4 years	1	1	DGP	Sp	Not done	Not done	1	Sp		Died
663	2011	F	5–9 years	1	1	BGN	Hib	Not done	Not done	1	Hi		Recovered
664	2011	M	5–9 years	1	0	negative	Not done	Not done	Not done	0			Recovered
665	2011	M	1–4 years	1	0	DGN	NmW/Y	Not done	Not done	1	Nm		Recovered
666	2011	M	≥30 years	1	0	negative	Not done	Not done	Not done	0			Recovered
667	2011	M	15–29 years	1	1	DGN	Not done	Not done	Not done	1			Recovered
668	2011	F	1–4 years	1	1	BGN	Not done	Not done	Not done	1			Died
669	2011	M	<1 years	1	0	not done	Not done	Not done	Not done	0			Recovered
670	2011	M	15–29 years	1	0	negative	Not done	Not done	Not done	0			Recovered
671	2011	M	1–4 years	1	1	DGN	Not done	Not done	Not done	1			Recovered
672	2011	F	<1 years	1	1	negative	Not done	Not done	Not done	1			Died
673	2011	M	1–4 years	1	1	negative	Not done	Not done	Not done	0			Recovered
674	2011	M	<1 years	1	1	negative	Not done	Not done	Not done	0			Recovered
675	2011	M	5–9 years	1	1	negative	Negative	Not done	Not done	0			Recovered
676	2011	F	15–29 years	1	1	DGP	Sp	Not done	Not done	1	Sp		Recovered
677	2011	F	≥30 years	1	1	negative	Negative	Not done	Not done	0			Recovered
678	2011	M	≥30 years	1	0	negative	Negative	Not done	Not done	0			Recovered
679	2011	F	10–14 years	1	1	DGP	Sp	Not done	Sp	1	Sp		Died
680	2011	M	1–4 years	1	1	BGN	Negative	Not done	Not done	1			Recovered
681	2011	F	10–14 years	1	1	DGN	Not done	Not done	Not done	1			Recovered
682	2011	F	10–14 years	1	1	negative	Not done	Not done	Not done	0			Recovered
683	2011	M	1–4 years	1	1	negative	Negative	Not done	Not done	0			Recovered
684	2011	M	5–9 years	1	1	DGP	Sp	Sp	Not done	1	Sp		Died
685	2011	M	≥30 years	1	1	DGP	Not done	Not done	Not done	1			Recovered
686	2011	F	≥30 years	1	1	DGP	Sp	Contamin.	Sp	1	Sp		Died
687	2011	M	5–9 years	1	1	not done	Not done	Not done	NmX	1	Nm	X	Recovered
688	2011	M	10–14 years	1	1	not done	Not done	Contamin.	Negative	0			Recovered
689	2011	M	15–29 years	1	1	DGP	Not done	Not done	Not done	1			Recovered
690	2011	M	≥30 years	1	1	DGP	Sp	Sp	Sp	1	Sp		Recovered
691	2011	M	≥30 years	1	1	DGP	Sp	Negative	Sp	1	Sp		Died
692	2011	F	15–29 years	1	1	DGP	Sp	Not done	Not done	1	Sp		Recovered
693	2011	M	10–14 years	1	1	DGP	Not done	Not done	Not done	1			Recovered
694	2011	M	15–29 years	1	1	DGP	Sp	Negative	Sp	1	Sp		Died
695	2011	F	5–9 years	1	1	negative	Negative	Negative	Negative	0			Recovered
696	2011	M	10–14 years	1	0	negative	Negative	Negative	NmX	0	Nm	X	Recovered
697	2011	F	5–9 years	1	1	DGP	Sp	Negative	Sp	1	Sp		Recovered
698	2011	F	5–9 years	1	1	DGP	Sp	Sp	Sp	1	Sp		Recovered
699	2011	M	15–29 years	1	1	negative	Negative	Negative	Negative	0			Recovered
700	2011	M	≥30 years	1	1	DGP	Sp	Not done	Not done	1	Sp		Recovered
701	2011	F	≥30 years	1	1	DGP	Sp	Not done	Not done	1	Sp		Recovered
702	2011	M	10–14 years	1	1	negative	Negative	Negative	Not done	1			Recovered
703	2011	F	10–14 years	1	1	DGP	Sp	Sp	Sp	1	Sp		Recovered
704	2011			1	0	not done	Not done	Not done	Not done	0			Died
705	2011	M	10–14 years	1	0	DGN	NmW/Y	Contamin.	NmX	1	Nm	X	Recovered
706	2011	F	5–9 years	1	0	not done	Not done	Negative	NmW	0	Nm	W	Recovered
707	2011	M	15–29 years	1	1	not done	Not done	Not done	Not done	1			Recovered
708	2011	M	<1 years	1	1	DGP	Sp	Negative	Sp	1	Sp		Died
709	2011	M	1–4 years	1	1	DGP	Sp	Sp	Sp	1	Sp		Recovered
710	2011	F	10–14 years	1	1	DGP	Sp	Sp	Sp	1	Sp		Died
711	2011	F	1–4 years	1	1	DGP	Sp	Contamin.	Sp	1	Sp		Died
712	2011	F	1–4 years	1	1	BGN	Hib	Negative	Negative	1	Hi		Recovered
713	2011	M	1–4 years	1	1	DGN	Not done	NmX	NmX	1	Nm	X	Recovered
714	2011	F	1–4 years	1	1	negative	Not done	Not done	Not done	0			Recovered
715	2011	F	<1 years	1	1	DGP	Negative	Not done	Not done	1			Recovered
716	2011	F	<1 years	1	1	BGN	Not done	Not done	Not done	1			Recovered
717	2011	F	<1 years	1	1	not done	Not done	Not done	Not done	0			Recovered
718	2011	F	<1 years	1	1	not done	Not done	Not done	Not done	0			Recovered
719	2011	M	1–4 years	1	1	not done	Not done	Not done	Not done	0			Recovered
720	2011	M	15–29 years	1	1	negative	Not done	Not done	Not done	1			Recovered
721	2011	F	15–29 years	1	1	negative	Not done	Not done	Not done	1			Recovered
722	2011	M	1–4 years	1	1	negative	Not done	Not done	Not done	0			Recovered
723	2011	M	≥30 years	1	1	negative	Not done	Not done	Not done	0			On treatment
724	2011	M	<1 years	1	1	negative	Not done	Not done	Not done	0			Recovered
725	2011	F	<1 years	1	1	negative	Not done	Not done	Not done	0			Recovered
726	2011	M	<1 years	1	1	negative	Not done	Not done	Not done	0			Recovered
727	2011	M	1–4 years	1	1	negative	Not done	Not done	Not done	0			Recovered
728	2011	M	5–9 years	1	1	negative	Not done	Not done	Not done	0			On treatment
729	2011	M	<1 years	1	1	negative	Not done	Not done	Not done	1			Recovered
730	2011	M	<1 years	1	1	negative	Not done	Not done	Not done	0			Recovered
731	2011	F	10–14 years	1	1	negative	Negative	Not done	Not done	0			Recovered
732	2011	M	1–4 years	1	1	negative	Negative	Not done	Not done	1			Recovered
733	2011	M	5–9 years	1	1	negative	Negative	Not done	Not done	1			Recovered
734	2011	F	15–29 years	1	1	negative	Negative	Not done	Not done	0			Recovered
735	2011	F	15–29 years	1	1	negative	Sp	Negative	Sp	0	Sp		Recovered
736	2011	M	1–4 years	1	1	negative	Negative	Not done	Not done	0			Recovered
737	2011	M	10–14 years	1	0	negative	Negative	Negative	Sp	1	Sp		Recovered
738	2011	F	15–29 years	1	1	DGP	Not done	Not done	Not done	1			On treatment
739	2011	M	10–14 years	1	1	DGP	Sp	Not done	Not done	1	Sp		Recovered
740	2011	M	1–4 years	1	1	not done	Not done	Not done	Not done	1			Recovered
741	2011	F	10–14 years	1	0	DGP	Sp	Not done	Not done	1	Sp		Recovered
742	2011	M	10–14 years	1	1	not done	Not done	Not done	Not done	1			Died
743	2011	M	≥30 years	1	1	DGP	Sp	Not done	Not done	1	Sp		Died
744	2011	M	10–14 years	1	1	DGN	Negative	NmX	Not done	1	Nm	X	Recovered
745	2011	F	10–14 years	1	1	negative	Not done	Not done	Not done	0			Recovered
746	2011	M	5–9 years	1	0	not done	Not done	Sp	Negative	0	Sp		Recovered
747	2011	M	5–9 years	1	1	negative	Not done	Contamin.	Negative	0			Recovered
748	2011	F	≥30 years	1	1	DGP	Sp	Contamin.	Negative	1	Sp		Died
749	2011	F	15–29 years	1	1	negative	Negative	Contamin.	Negative	1			Recovered
750	2011	F	5–9 years	1	1	negative	Negative	Contamin.	Negative	0			Died
751	2011			1	0	not done	Not done	Not done	Not done	0			Recovered
752	2011	F	10–14 years	1	1	DGP	Sp	Sp	Sp	1	Sp		Recovered
753	2011	M	≥30 years	1	0	DGP	Sp	Not done	Sp	1	Sp		Recovered
754	2011	M	≥30 years	1	0	DGP	Sp	Not done	Not done	1	Sp		Died
755	2011	F	5–9 years	1	1	negative	Negative	Negative	Not done	0			Recovered
756	2011	F	15–29 years	1	1	DGP	Sp	Negative	Not done	1	Sp		Recovered
757	2011	F	1–4 years	1	1	negative	Negative	Negative	Not done	0			Recovered
758	2011	M	<1 years	1	1	negative	Negative	Negative	Not done	0			Recovered
759	2011	M	10–14 years	1	1	negative	Negative	Negative	Not done	1			Recovered
760	2011	F	<1 years	1	1	DGP	Sp	Sp	Sp	1	Sp		Died
761	2011	F	15–29 years	1	1	DGP	Negative	Not done	Not done	1			Recovered
762	2011	M	10–14 years	1	1	DGP	Sp	Sp	Sp	1	Sp		Recovered
763	2011	F	5–9 years	1	1	DGP	Sp	Negative	Negative	1	Sp		Recovered
764	2011	F	5–9 years	1	1	DGP	Negative	Sp	Sp	1	Sp		Recovered
765	2011	F	≥30 years	1	1	negative	Not done	Contamin.	Negative	0			Recovered
766	2011	M	5–9 years	1	1	DGP	Sp	Not done	Not done	1	Sp		Recovered
767	2011	F	<1 years	1	1	DGP	Sp	Not done	Not done	1	Sp		Recovered
768	2011	F	10–14 years	1	1	DGP	Sp	Not done	Not done	1	Sp		Recovered
769	2011	M	<1 years	1	0	DGP	Sp	Not done	Not done	1	Sp		On treatment
770	2011	M	5–9 years	1	0	negative	Not done	Not done	Not done	1			Recovered
771	2011	M	10–14 years	1	1	DGP	Not done	Not done	Not done	1			Died
772	2011	M	5–9 years	1	1	DGP	Sp	Not done	Sp	1	Sp		Recovered
773	2011	F	15–29 years	1	1	DGP	Sp	Not done	Not done	1	Sp		Recovered
774	2011	M	1–4 years	1	1	BGN	Negative	Not done	Not done	1			Recovered
775	2011	M	10–14 years	1	1	DGP	Not done	Not done	Not done	1			Recovered
776	2011	M	≥30 years	1	1	DGP	Not done	Not done	Not done	1			Recovered
777	2011	F	5–9 years	1	1	DGP	Sp	Not done	Not done	1	Sp		Died
778	2011	M	<1 years	1	1	negative	Negative	Negative	Not done	0			Recovered
779	2011	F	≥30 years	1	1	DGP	Sp	Sp	Not done	1	Sp		Recovered
780	2011	F	<1 years	1	1	negative	Negative	Negative	Not done	0			Recovered
781	2011	F	1–4 years	1	1	negative	Negative	Negative	Not done	1			Recovered
782	2011	M	5–9 years	1	1	negative	Negative	Negative	Negative	1			Recovered
783	2011	F	<1 years	1	1	negative	Not done	Negative	Not done	0			Recovered
784	2011	M	5–9 years	1	1	DGP	Sp	Sp	Not done	1	Sp		Recovered
785	2011	M	10–14 years	1	1	negative	Negative	Negative	Negative	0			On treatment
786	2011	M	≥30 years	1	1	DGP	Sp	Sp	Sp	1	Sp		Died
787	2011	F	15–29 years	1	1	negative	Negative	Negative	Not done	1			Recovered
788	2011	M	1–4 years	1	1	negative	Negative	Negative	Negative	0			On treatment
789	2011	M	15–29 years	1	1	negative	Negative	Negative	Negative	0			On treatment
790	2011	M	15–29 years	1	1	DGP	Sp	Negative	Sp	1	Sp		On treatment
791	2011	M	15–29 years	1	1	DGP	Negative	Negative	Negative	1			On treatment
792	2011	M	1–4 years	1	1	negative	Negative	Negative	Negative	0			On treatment
793	2011	M	5–9 years	1	1	DGP	Sp	Negative	Sp	1	Sp		Died
794	2011	M	5–9 years	1	1	negative	Negative	Negative	Not done	0			On treatment
795	2011	M	<1 years	1	1	negative	Negative	Negative	Not done	0			On treatment
796	2011	F	5–9 years	1	1	negative	Negative	Negative	Negative	0			On treatment
797	2011	M	10–14 years	1	1	DGN	Not done	Negative	Negative	1			Recovered
798	2011	M	1–4 years	1	1	negative	Negative	Contamin.	Sp	0	Sp		Recovered
799	2011	F	10–14 years	1	0	negative	Negative	Negative	Sp	0	Sp		Recovered
800	2011	M	≥30 years	1	1	negative	Not done	Not done	Not done	0			Recovered
801	2011	M	<1 years	1	1	negative	Not done	Not done	Not done	0			Recovered
802	2011	M	5–9 years	1	1	DGN	Negative	Not done	Not done	1			Recovered
803	2011	M	<1 years	1	1	negative	Not done	Not done	Not done	0			Recovered
804	2011	F	5–9 years	1	1	DGN	Negative	Negative	NmX	1	Nm	X	Died
805	2011	F	1–4 years	1	1	negative	Negative	Contamin.	Negative	0			Recovered
806	2011	F	5–9 years	1	1	negative	Negative	Negative	Negative	0			Recovered
807	2011	M	15–29 years	1	1	negative	Negative	Negative	Negative	1			Recovered
808	2011	F	<1 years	1	1	negative	Negative	Contamin.	Negative	1			Recovered
809	2011	F	<1 years	1	0	DGP	Sp	Contamin.	Sp	1	Sp		Recovered
810	2011	F	1–4 years	1	0	negative	Not done	Not done	Not done	0			Recovered
811	2011	M	<1 years	1	1	DGP	Sp	Negative	Sp	1	Sp		Recovered
812	2011	F	<1 years	1	0	negative	Negative	Contamin.	NmX	0	Nm	X	Died
813	2011	M	1–4 years	1	1	DGN	Negative	Negative	NmX	1	Nm	X	Recovered
814	2011	F	<1 years	1	1	negative	Not done	Contamin.	Negative	1			Recovered
815	2011	F	<1 years	1	1	negative	Negative	Negative	Negative	0			Recovered
816	2011	F	<1 years	1	0	negative	Negative	Contamin.	Negative	0			Recovered
817	2011	F	<1 years	1	1	negative	Negative	Contamin.	Negative	0			Recovered
818	2011	M	1–4 years	1	1	DGP	Sp	Sp	Sp	1	Sp		Died
819	2011	F	10–14 years	1	1	DGP	Negative	Sp	Sp	1	Sp		Recovered
820	2011	M	5–9 years	1	1	negative	Negative	Negative	Sp	0	Sp		Recovered
821	2011	F	≥30 years	1	1	DGN	Not done	Negative	Negative	1			Recovered
822	2011	F	<1 years	1	1	negative	Not done	Contamin.	Negative	0			Recovered
823	2011	M	<1 years	1	1	negative	Not done	Contamin.	Negative	0			Recovered
824	2011	F	<1 years	1	1	negative	Not done	Contamin.	Negative	1			Recovered
825	2011	F	1–4 years	1	1	negative	Negative	Negative	Not done	0			Recovered
826	2011	M	15–29 years	1	1	negative	Negative	Negative	Not done	1			Recovered
827	2011	F	15–29 years	1	1	DGN	NmA	NmA	NmA	1	Nm	A	Recovered
828	2011	M	5–9 years	1	1	DGP	Sp	Sp	Sp	1	Sp		Died
829	2011	M	<1 years	1	1	negative	Negative	Negative	Not done	1			Recovered
830	2011	F	5–9 years	1	0	not done	Not done	Not done	Not done	0			Died
831	2011	F	1–4 years	1	1	negative	Negative	Negative	Not done	0			Recovered
832	2011	M	≥30 years	1	1	negative	Negative	Negative	Sp	1	Sp		Recovered
833	2011	M	≥30 years	1	1	negative	Negative	Negative	Not done	0			Recovered
834	2011	F	1–4 years	1	1	negative	Negative	Negative	Not done	0			Recovered
835	2011	M	10–14 years	1	1	negative	Negative	Negative	Not done	0			Recovered
836	2011	F	1–4 years	1	1	negative	Negative	Negative	Negative	0			On treatment
837	2011	M	1–4 years	1	1	negative	Negative	Negative	Negative	1			On treatment
838	2011	F	≥30 years	1	1	DGP	Sp	Negative	Sp	1	Sp		On treatment
839	2011	F	15–29 years	1	1	DGP	Sp	Sp	Not done	1	Sp		Recovered
840	2011	F	1–4 years	1	1	negative	Negative	Negative	Not done	0			Recovered
841	2011	M	<1 years	1	1	negative	Negative	Negative	Negative	0			On treatment
842	2011	M	≥30 years	1	1	negative	Negative	Negative	Negative	0			On treatment
843	2011	M	1–4 years	1	1	negative	Not done	Negative	Not done	0			On treatment
844	2011	F	10–14 years	1	1	DGP	Sp	Negative	Sp	1	Sp		Recovered
845	2011	M	1–4 years	1	0	not done	Not done	Not done	Not done	0			On treatment
846	2011	M	5–9 years	1	0	not done	Not done	Not done	Not done	0			On treatment
847	2011	F	5–9 years	1	0	not done	Not done	Not done	Not done	0			On treatment
848	2011	M	1–4 years	1	0	not done	Not done	Not done	Not done	0			On treatment
849	2011	M	5–9 years	1	1	DGP	Negative	Not done	Sp	1	Sp		Recovered
850	2011	F	1–4 years	1	1	negative	Not done	Negative	Negative	0			Recovered
851	2011	F	<1 years	1	0	not done	Not done	Not done	Not done	0			Recovered
852	2011	M	1–4 years	1	1	negative	Not done	Contamin.	Negative	0			Recovered
853	2011	F	<1 years	1	1	negative	Negative	Contamin.	Negative	1			Recovered
854	2011	F	1–4 years	1	1	negative	Negative	Contamin.	Negative	1			Recovered
855	2011	F	1–4 years	1	1	negative	Negative	Negative	Negative	0			Recovered
856	2011	M	10–14 years	1	0	DGN	Not done	NmX	NmX	1	Nm	X	Recovered
857	2011	M	<1 years	1	1	negative	Not done	Negative	Negative	1			Recovered
858	2011	M	10–14 years	1	0	negative	Not done	Contamin.	Negative	0			Recovered
859	2011	F	<1 years	1	0	negative	Not done	Contamin.	Negative	0			Recovered
860	2011	M	≥30 years	1	1	negative	Not done	Negative	Negative	0			Recovered
861	2011	F	15–29 years	1	0	negative	Not done	Negative	Negative	0			Recovered
862	2011	F	5–9 years	1	1	DGP	Sp	Sp	Negative	1	Sp		Recovered
863	2011	M	5–9 years	1	0	negative	Negative	Contamin.	Negative	0			Recovered
864	2011	F	15–29 years	1	0	negative	Negative	Negative	Negative	0			Recovered
865	2011	M	<1 years	1	0	DGP	Sp	Contamin.	Sp	1	Sp		Recovered
866	2011	M	<1 years	1	0	negative	Negative	Contamin.	Negative	0			Recovered
867	2011	F	<1 years	1	1	DGP	Sp	Negative	Sp	1	Sp		Recovered
868	2011	M	1–4 years	1	1	not done	Not done	NmX	Negative	1	Nm	X	Recovered
869	2011	M	10–14 years	1	1	negative	Negative	Contamin.	Sp	1	Sp		Recovered
870	2011	M	<1 years	1	1	negative	Not done	Negative	Negative	0			Recovered
871	2011	M	<1 years	1	1	negative	Not done	Negative	Negative	0			Recovered
872	2011	M	1–4 years	1	1	negative	Not done	Not done	Not done	1			Recovered
873	2011	M	<1 years	1	1	DGN	Negative	Not done	Not done	1			Died
874	2011	F	1–4 years	1	1	negative	Not done	Not done	Not done	0			Recovered
875	2011	M	5–9 years	1	1	negative	Not done	Not done	Sp	1	Sp		Recovered
876	2011	M	5–9 years	1	1	DGP	Negative	Not done	Sp	1	Sp		Recovered
877	2011	F	10–14 years	1	1	negative	Not done	Not done	Not done	1			Recovered
878	2011	M	≥30 years	1	1	DGP	Sp	Not done	Sp	1	Sp		Recovered
879	2011	M	1–4 years	1	1	DGP	Sp	Not done	Sp	1	Sp		Recovered
880	2011	M	≥30 years	1	1	DGN	NmA	Not done	Not done	1	Nm		Died
881	2011	M	1–4 years	1	1	negative	Not done	Not done	Not done	0			Recovered
882	2011	M	5–9 years	1	1	DGP	Sp	Not done	Sp	1	Sp		Recovered
883	2011	M	1–4 years	1	1	DGP	Not done	Not done	Sp	1	Sp		Recovered
884	2011	M	5–9 years	1	1	negative	Not done	Not done	Not done	1			Recovered
885	2011	F	<1 years	1	1	DGN	Negative	Not done	Not done	1			Died
886	2011	M	≥30 years	1	1	negative	Not done	Not done	Not done	0			Recovered
887	2011	M	10–14 years	1	1	negative	Not done	Not done	Not done	1			Recovered
888	2011	F	1–4 years	1	1	negative	Not done	Not done	Not done	0			Recovered
889	2011	M	<1 years	1	1	negative	Not done	Not done	Not done	0			Recovered
890	2011	M	1–4 years	1	1	negative	Not done	Not done	Not done	0			Recovered
891	2011	F	1–4 years	1	1	negative	Negative	Not done	Not done	0			Recovered
892	2011	M	<1 years	1	1	negative	Negative	Not done	Not done	0			Recovered
893	2011	M	1–4 years	1	1	negative	Negative	Not done	Not done	0			Recovered
894	2011	F	1–4 years	1	1	negative	Negative	Not done	Not done	0			Died
895	2011	M	1–4 years	1	1	negative	Negative	Not done	Not done	0			Died
896	2011	F	1–4 years	1	1	negative	Negative	Not done	Not done	0			Recovered
897	2011	M	1–4 years	1	1	negative	Negative	Not done	Not done	0			Recovered
898	2011	F	<1 years	1	1	negative	Negative	Not done	Not done	0			Died
899	2011	F	1–4 years	1	1	negative	Negative	Not done	Not done	0			Recovered
900	2011	F	1–4 years	1	1	negative	Negative	Not done	Not done	0			Recovered
901	2011	M	≥30 years	1	1	negative	Negative	Not done	Not done	1			Died
902	2011	F	5–9 years	1	1	DGP	Not done	Not done	Not done	1			Died
903	2011	F	5–9 years	1	1	negative	Not done	Not done	Not done	1			Recovered
904	2011	M	1–4 years	1	1	DGP	Sp	Sp	Sp	1	Sp		Recovered
905	2011	M	≥30 years	1	1	negative	Not done	Not done	Negative	1			Recovered
906	2011	M	1–4 years	1	1	DGN	Negative	Contamin.	Negative	1			Died
907	2011	M	5–9 years	1	1	DGN	Negative	Contamin.	NmX	1	Nm	X	Recovered
908	2011	F	10–14 years	0	0	not done	Not done	Not done	Not done	0			Recovered
909	2011	F	5–9 years	1	1	DGP	Sp	Sp	Sp	1	Sp		Recovered
910	2011	F	15–29 years	1	1	DGP	Negative	Contamin.	Sp	1	Sp		Recovered
911	2011	F	<1 years	1	1	negative	Negative	Not done	Not done	0			Recovered
912	2011	M	15–29 years	1	1	DGN	Negative	Not done	Not done	1			Recovered
913	2011	M	5–9 years	1	1	DGP	Negative	Negative	Sp	1	Sp		Recovered
914	2011	M	15–29 years	1	1	DGN	Negative	Not done	Not done	1			Recovered
915	2011	M	1–4 years	1	1	negative	Negative	Not done	Not done	0			Died
916	2011	M	≥30 years	1	1	negative	Negative	Not done	Not done	0			Recovered
917	2011	M	≥30 years	1	1	DGP	Negative	Not done	Sp	1	Sp		Died
918	2011	M	1–4 years	1	1	negative	Negative	Not done	Not done	0			Left
919	2011	F	1–4 years	1	1	negative	Not done	Not done	Not done	0			Recovered
920	2011	M	1–4 years	1	1	negative	Not done	Not done	Not done	0			Recovered
921	2011	F	1–4 years	1	1	negative	Not done	Not done	Not done	0			Recovered
922	2011	M	1–4 years	1	1	negative	Not done	Not done	Not done	0			Recovered
923	2011	M	1–4 years	1	1	negative	Not done	Not done	Not done	0			Left
924	2011	M	<1 years	1	1	negative	Not done	Not done	Not done	0			Recovered
925	2011	M	1–4 years	1	1	negative	Not done	Not done	Not done	0			Recovered
926	2011	M	<1 years	1	1	BGN	Not done	Not done	Not done	1			Died
927	2011	M	1–4 years	1	1	negative	Not done	Not done	Not done	0			Recovered
928	2011	F	<1 years	1	1	negative	Not done	Not done	Not done	0			Recovered
929	2011	M	<1 years	1	1	negative	Not done	Not done	Not done	0			Recovered
930	2011	M	10–14 years	1	1	BGP	Not done	Not done	Not done	1			Recovered
931	2011	F	<1 years	1	1	negative	Negative	Not done	Not done	0			Recovered
932	2011	M	<1 years	1	1	negative	Not done	Not done	Not done	0			Recovered
933	2011	M	≥30 years	1	1	DGN	Negative	Not done	Not done	1			Recovered
934	2011	M	15–29 years	1	1	DGN	Negative	Not done	Not done	1			Recovered
935	2011	M	10–14 years	1	1	DGP	Sp	Not done	Sp	1	Sp		Recovered
936	2011	M	5–9 years	1	1	DGN	Negative	Not done	Not done	1			Recovered
937	2011	F	≥30 years	1	1	negative	Not done	Not done	Not done	1			Recovered
938	2011	F	5–9 years	1	1	DGN	Negative	Not done	Not done	1			Recovered
939	2011	M	10–14 years	1	1	DGP	Sp	Not done	Sp	1	Sp		Recovered
940	2011	F	1–4 years	1	1	negative	Negative	Not done	Not done	0			Died
941	2011	F	<1 years	1	1	not done	Not done	Negative	Sp	1	Sp		Died
942	2011	M	1–4 years	1	1	negative	Not done	Not done	Not done	1			Recovered
943	2011	F	1–4 years	1	1	negative	Negative	Not done	Sp	0	Sp		Recovered
944	2011	M	5–9 years	1	1	DGP	Sp	Not done	Not done	1	Sp		Recovered
945	2011	M	≥30 years	1	1	DGP	Negative	Not done	Sp	1	Sp		Died
946	2011	F	10–14 years	1	1	negative	Negative	Not done	Not done	0			Recovered
947	2011	F	<1 years	1	1	DGP	Negative	Not done	Sp	1	Sp		Recovered
948	2011	M	<1 years	1	1	negative	Negative	Not done	Not done	0			Recovered
949	2011	F	<1 years	1	1	negative	Negative	Not done	Not done	0			Recovered
950	2011	F	1–4 years	1	1	negative	Negative	Not done	Not done	0			Recovered
951	2011	M	1–4 years	1	1	negative	Negative	Not done	Not done	0			Recovered
952	2011	M	1–4 years	1	1	negative	Negative	Not done	Not done	0			Recovered
953	2011	F	10–14 years	1	1	DGP	Not done	Not done	Not done	1			Died
954	2011	F	5–9 years	1	1	DGP	Not done	Not done	Not done	1			Recovered
955	2011	M	5–9 years	0	0	not done	Not done	Not done	Not done	0			Recovered
956	2011	M	<1 years	1	1	DGP	Sp	Not done	Sp	1	Sp		Recovered
957	2011	F	5–9 years	1	1	DGN	Negative	Not done	Negative	1			Recovered
958	2011	F	10–14 years	1	1	DGP	Sp	Contamin.	Sp	1	Sp		Died
959	2011	M	5–9 years	1	1	negative	Negative	Contamin.	Negative	1			Recovered
960	2011	M	15–29 years	1	1	not done	Not done	Not done	Not done	0			Recovered
961	2011	F	≥30 years	1	1	DGP	Sp	Contamin.	Sp	1	Sp		Recovered
962	2011	F	5–9 years	1	1	DGN	Negative	Negative	Not done	1			Recovered
963	2011	F	5–9 years	1	1	negative	Negative	Not done	Not done	0			Recovered
964	2011	F	<1 years	1	1	negative	Negative	Not done	Not done	0			Recovered
965	2011	F	1–4 years	1	1	negative	Negative	Not done	Not done	0			Recovered
966	2011	M	<1 years	1	1	negative	Negative	Not done	Not done	0			Recovered
967	2011	F	1–4 years	1	1	negative	Negative	Not done	Not done	0			Recovered
968	2011	M	1–4 years	1	1	DGP	Not done	Not done	Not done	1			Recovered
969	2011	M	5–9 years	1	1	negative	Not done	Not done	Not done	0			Recovered
970	2011	M	<1 years	1	1	negative	Negative	Not done	Not done	0			Recovered
971	2011	M	1–4 years	1	1	negative	Negative	Not done	Not done	0			Recovered
972	2011	F	1–4 years	1	1	negative	Negative	Not done	Not done	0			Recovered
973	2011	M	5–9 years	1	1	negative	Not done	Not done	Sp	0	Sp		Recovered
974	2011	F	<1 years	1	1	negative	Not done	Not done	Not done	0			Recovered
975	2011	M	1–4 years	1	1	negative	Not done	Not done	Not done	0			Recovered
976	2011	M	1–4 years	1	1	negative	Not done	Not done	Not done	0			Recovered
977	2011	F	1–4 years	1	1	negative	Not done	Not done	Not done	0			Recovered
978	2011	F	1–4 years	1	1	negative	Not done	Not done	Not done	0			Recovered
979	2011	F	1–4 years	1	1	negative	Not done	Not done	Not done	0			Recovered
980	2011	F	≥30 years	1	1	negative	Not done	Not done	Not done	1			Recovered
981	2011	F	<1 years	1	1	negative	Negative	Not done	Not done	0			Recovered
982	2011	F	1–4 years	1	1	negative	Negative	Not done	Not done	0			Recovered
983	2011	M	≥30 years	1	1	DGP	Sp	Not done	Negative	1	Sp		Died
984	2011	M	5–9 years	1	1	negative	Not done	Negative	NmX	1	Nm	X	Recovered
985	2011	F	<1 years	1	1	not done	Not done	Not done	Negative	1			Recovered
986	2011	F	5–9 years	1	1	DGP	Sp	Not done	Sp	1	Sp		Recovered
987	2011	F	≥30 years	1	1	DGP	Sp	Negative	Sp	1	Sp		Recovered
988	2011	F	5–9 years	1	1	negative	Negative	Contamin.	NmX	1	Nm	X	Recovered
989	2011	M	≥30 years	0	0	not done	Not done	Not done	Not done	0			Recovered
990	2011	M	15–29 years	1	1	DGP	Sp	Not done	Sp	1	Sp		Recovered
991	2011	F	<1 years	1	1	not done	Not done	Not done	Negative	0			Recovered
992	2011	M	10–14 years	1	1	negative	Negative	Contamin.	Not done	0			Died
993	2011	M	15–29 years	1	1	DGP	Sp	Negative	Sp	1	Sp		Recovered
994	2011	F	5–9 years	1	1	DGP	Sp	Negative	Sp	1	Sp		Died
995	2011	M	≥30 years	1	1	DGP	Sp	Sp	Sp	1	Sp		Recovered
996	2011	M	≥30 years	1	1	DGP	Sp	Contamin.	Sp	1	Sp		Died
997	2011	F	1–4 years	1	1	BGN	Hib	Contamin.	Hib	1	Hi		Recovered
998	2011	F	5–9 years	1	1	negative	Not done	Contamin.	Negative	0			Recovered
999	2011	M	1–4 years	1	1	DGP	Sp	Contamin.	Negative	1	Sp		Recovered
1000	2011	F	<1 years	1	1	BGN	Negative	Negative	Not done	1			Recovered
1001	2011	F	1–4 years	1	1	negative	Not done	Not done	Negative	1			Recovered
1002	2011	F	10–14 years	1	1	DGP	Sp	Sp	Sp	1	Sp		Recovered
1003	2011	M	≥30 years	1	1	DGP	Sp	Not done	Not done	1	Sp		Died
1004	2011	M	<1 years	0	0	not done	Not done	Not done	Not done	0			Died
1005	2011	M	10–14 years	1	1	negative	Not done	Contamin.	Negative	0			Recovered
1006	2011	M	≥30 years	1	1	negative	Not done	Negative	Negative	1			Died
1007	2011	M	10–14 years	1	1	DGP	Not done	Not done	Not done	1			Recovered
1008	2011	F	10–14 years	1	1	DGP	Not done	Not done	Not done	1			Died
1009	2011	M	10–14 years	1	1	DGP	Not done	Not done	Not done	1			Recovered
1010	2011	F	≥30 years	1	1	DGP	Not done	Not done	Not done	1			Died
1011	2011	F	15–29 years	1	1	DGP	Not done	Not done	Not done	1			Died
1012	2011	M	15–29 years	1	1	DGP	Not done	Not done	Not done	1			Recovered
1013	2011	M	<1 years	1	1	DGP	Not done	Not done	Not done	1			Died
1014	2011	F	<1 years	1	1	DGP	Sp	Negative	Not done	1	Sp		On treatment
1015	2011	M	≥30 years	1	1	BGN	Negative	Negative	Not done	1			On treatment
1016	2011	M	<1 years	1	1	negative	Negative	Negative	Not done	0			On treatment
1017	2011	F	15–29 years	1	1	negative	Negative	Not done	Not done	0			On treatment
1018	2011	F	1–4 years	1	1	DGP	Sp	Negative	Not done	1	Sp		On treatment
1019	2011	M	≥30 years	1	1	negative	Negative	Negative	Not done	1			Recovered
1020	2011	M	10–14 years	1	1	DGP	Sp	Sp	Sp	1	Sp		On treatment
1021	2011	M	1–4 years	1	1	DGP	Negative	Negative	Negative	1			Recovered
1022	2011	F	≥30 years	1	1	negative	Negative	Negative	Negative	0			Recovered
1023	2011	M	15–29 years	1	1	negative	Negative	Negative	Negative	0			Recovered
1024	2011	F	<1 years	1	1	negative	Negative	Not done	Negative	0			Recovered
1025	2011	F	15–29 years	1	1	negative	Negative	Negative	Not done	0			Recovered
1026	2011	M	1–4 years	1	1	negative	Negative	Not done	Not done	0			Recovered
1027	2011	M	15–29 years	1	1	negative	Not done	Not done	Sp	1	Sp		Recovered
1028	2011	F	1–4 years	1	1	DGP	Sp	Not done	Not done	1	Sp		Recovered
1029	2011	M	5–9 years	1	1	DGP	Sp	Contamin.	Sp	1	Sp		Died
1030	2011	M	15–29 years	1	1	DGP	Sp	Sp	Sp	1	Sp		Recovered
1031	2011	F	≥30 years	1	1	DGP	Sp	Contamin.	Sp	1	Sp		Recovered
1032	2011	M	≥30 years	1	1	negative	Not done	Contamin.	Negative	0			Recovered
1033	2011	F	≥30 years	1	1	DGP	Sp	Negative	Negative	1	Sp		Recovered
1034	2011	F	<1 years	1	1	not done	Not done	Not done	Negative	1			Died
1035	2011	M	<1 years	1	1	DGP	Not done	Contamin.	Negative	1			Recovered
1036	2011	M	<1 years	1	1	negative	Not done	Not done	Not done	0			Recovered
1037	2011	F	1–4 years	1	1	DGN	Not done	Not done	Not done	1			Recovered
1038	2011	M	5–9 years	1	0	negative	Negative	Not done	Not done	1			On treatment
1039	2011	M	5–9 years	1	1	DGN	Not done	Not done	Not done	1			On treatment
1040	2011	M	1–4 years	1	1	negative	Not done	Not done	Not done	0			On treatment
1041	2011	M	<1 years	1	1	negative	Not done	Contamin.	Negative	1			Recovered
1042	2011	F	15–29 years	0	0	not done	Not done	Not done	Not done	0			Died
1043	2011	F	≥30 years	0	0	not done	Not done	Not done	Not done	0			Died
1044	2011	F	15–29 years	1	1	DGP	Not done	Not done	Not done	1			Recovered
1045	2011	M	5–9 years	1	1	DGP	Not done	Not done	Not done	1			Recovered
1046	2011	F	1–4 years	0	0	not done	Not done	Not done	Not done	0			Recovered
1047	2011	M	5–9 years	1	1	DGP	Sp	Sp	Sp	1	Sp		Recovered
1048	2011	M	5–9 years	0	0	not done	Not done	Not done	Not done	0			Recovered
1049	2011	F	≥30 years	1	1	negative	Negative	Negative	Negative	0			Recovered
1050	2011	M	1–4 years	1	1	BGN	Negative	Contamin.	Negative	1			Recovered
1051	2011	M	≥30 years	1	1	DGP	Sp	Sp	Sp	1	Sp		Recovered
1052	2011	M	<1 years	1	0	DGP	Not done	Not done	Not done	1			Recovered
1053	2011	F	5–9 years	1	1	negative	Not done	Not done	Not done	1			Recovered
1054	2011	F	10–14 years	1	1	DGP	Not done	Not done	Not done	1			Recovered
1055	2011	M	≥30 years	1	1	DGP	Not done	Not done	Not done	1			Recovered
1056	2011	M	10–14 years	1	1	DGP	Not done	Not done	Not done	1			Recovered
1057	2011	F	<1 years	1	1	DGP	Not done	Not done	Not done	1			Recovered
1058	2011	F	<1 years	1	1	DGP	Not done	Not done	Not done	1			Recovered
1059	2011	F	≥30 years	1	1	DGP	Not done	Not done	Not done	1			Recovered
1060	2011	F	15–29 years	1	1	DGP	Sp	Sp	Sp	1	Sp		On treatment
1061	2011	M	10–14 years	1	1	DGP	Sp	Sp	Sp	1	Sp		On treatment
1062	2011	M	<1 years	1	1	not done	Not done	Contamin.	Negative	0			On treatment
1063	2011	M	15–29 years	1	1	negative	Negative	Negative	Negative	1			Died
1064	2011	M	1–4 years	1	1	not done	Not done	Negative	Negative	1			On treatment
1065	2011	M	10–14 years	1	1	negative	Negative	NmX	Not done	1	Nm	X	Recovered
1066	2011	M	1–4 years	1	0	not done	Not done	Negative	Negative	0			On treatment
1067	2011	M	≥30 years	1	0	not done	Not done	Negative	Not done	0			On treatment
1068	2011	M	≥30 years	1	1	negative	Not done	Negative	Negative	0			On treatment
1069	2011	M	<1 years	1	1	negative	Negative	Negative	Negative	1			Recovered
1070	2011	F	10–14 years	1	1	DGP	Not done	Not done	Not done	1			Recovered
1071	2011	M	15–29 years	0	0	not done	Not done	Not done	Not done	0			Recovered
1072	2011	M	10–14 years	1	1	not done	Not done	Sp	Not done	1	Sp		On treatment
1073	2011	F	10–14 years	1	1	DGP	Sp	Sp	Not done	1	Sp		Recovered
1074	2011	F	≥30 years	1	1	DGP	Sp	Not done	Not done	1	Sp		Died
1075	2011	F	1–4 years	1	1	DGP	Sp	Sp	Sp	1	Sp		Recovered
1076	2011	M	5–9 years	1	1	negative	Not done	Negative	Negative	0			Recovered
1077	2011	M	1–4 years	1	1	DGP	Not done	Sp	Negative	1	Sp		Recovered
1078	2011	M	10–14 years	1	1	DGP	Sp	Sp	Sp	1	Sp		On treatment
1079	2011	M	15–29 years	1	1	DGP	Sp	Not done	Not done	1	Sp		On treatment
1080	2011	F	5–9 years	1	1	negative	Negative	Negative	Not done	1			Recovered
1081	2011	F	5–9 years	1	1	negative	Negative	Negative	Negative	0			Recovered
1082	2011	F	≥30 years	1	1	DGN	NmW/Y	NmW	NmW	1	Nm	W	On treatment
1083	2011	F	<1 years	1	1	negative	Negative	Not done	Negative	0			On treatment
1084	2011	M	<1 years	1	1	negative	Negative	Contamin.	Negative	1			Recovered
1085	2011	M	≥30 years	1	1	negative	Negative	Negative	Not done	0			Died
1086	2011	F	≥30 years	1	1	negative	Sp	Negative	Sp	1	Sp		Died
1087	2011	M	<1 years	1	1	negative	Negative	Negative	Negative	0			Recovered
1088	2011	M	15–29 years	1	1	negative	Negative	Negative	Negative	0			Recovered
1089	2011	F	1–4 years	1	1	negative	Not done	Contamin.	Negative	1			Recovered
1090	2011	M		1	1	negative	Negative	Negative	Negative	1			Recovered
1091	2011	M	1–4 years	1	1	negative	Not done	Negative	Negative	1			Recovered
1092	2011	M	5–9 years	1	1	negative	Not done	Negative	Negative	1			Died
1093	2011	F	≥30 years	1	1	negative	Not done	Negative	Sp	1	Sp		Died
1094	2011	F	5–9 years	1	1	DGP	Not done	Not done	Not done	1			On treatment
1095	2011	F	1–4 years	1	1	DGP	Not done	Negative	Negative	1			On treatment
1096	2011	M	1–4 years	1	1	DGP	Not done	Sp	Not done	1	Sp		Died
1097	2011	F	15–29 years	1	1	negative	Not done	Negative	Negative	1			On treatment
1098	2011	F	15–29 years	1	1	negative	Not done	Negative	Negative	1			On treatment
1099	2011	M	1–4 years	1	1	negative	Not done	Negative	Negative	1			On treatment
1100	2011	M	5–9 years	1	1	DGN	Not done	NmX	NmX	1	Nm	X	Died
1101	2011	F	1–4 years	1	1	negative	Not done	Negative	Negative	0			On treatment
1102	2011	F	5–9 years	1	1	DGN	Not done	NmX	NmX	1	Nm	X	On treatment
1103	2011	M	5–9 years	1	1	negative	Not done	Negative	Negative	1			On treatment
1104	2011	F	<1 years	1	1	negative	Not done	Not done	Negative	1			On treatment
1105	2011	F	1–4 years	1	1	negative	Not done	Negative	Not done	1			On treatment
1106	2011	M	≥30 years	1	1	DGP	Not done	Not done	Sp	1	Sp		On treatment
1107	2011	M	15–29 years	1	1	not done	Not done	Not done	Not done	0			Recovered
1108	2011	F	≥30 years	1	1	DGP	Not done	Sp	Not done	1	Sp		Died
1109	2011	M	<1 years	1	1	negative	Not done	Hib	Hib	1	Hi		On treatment
1110	2011	F	≥30 years	1	1	negative	Not done	Sp	Not done	1	Sp		On treatment
1111	2011	F	1–4 years	1	1	negative	Not done	Contamin.	Negative	0			On treatment
1112	2011	F	<1 years	1	1	DGP	Not done	Negative	Sp	1	Sp		On treatment
1113	2011	M	10–14 years	1	0	negative	Not done	Not done	Not done	1			On treatment
1114	2011	F	≥30 years	1	0	negative	Not done	Not done	Not done	1			On treatment
1115	2011	M	<1 years	1	1	negative	Not done	Negative	Not done	1			On treatment
1116	2011	F	≥30 years	1	0	negative	Not done	Not done	Not done	1			On treatment
1117	2011	F	≥30 years	1	1	negative	Negative	Not done	Not done	1			Died
1118	2011	F	1–4 years	1	1	negative	Negative	Not done	Not done	1			Died
1119	2011	M	1–4 years	1	1	negative	Negative	Not done	Not done	1			Recovered
1120	2011	M	5–9 years	1	1	not done	Not done	Not done	Not done	1			Recovered
1121	2011	F	<1 years	1	1	DGP	Negative	Not done	Sp	1	Sp		Died
1122	2011	F	5–9 years	1	1	DGP	Sp	Not done	Sp	1	Sp		Died
1123	2011	M	≥30 years	1	1	DGP	Sp	Not done	Not done	1	Sp		Died
1124	2011	F	10–14 years	1	1	DGP	Sp	Not done	Not done	1	Sp		Died
1125	2011	F	5–9 years	1	1	not done	Not done	Not done	Sp	1	Sp		Died
1126	2011	M	<1 years	1	1	negative	Negative	Not done	Not done	1			Recovered
1127	2011	F	15–29 years	1	1	negative	Negative	Not done	Not done	0			Recovered
1128	2011	F	10–14 years	1	0	DGP	Sp	Not done	Not done	1	Sp		Recovered
1129	2011	M	≥30 years	1	1	DGP	Sp	Not done	Not done	1	Sp		Died
1130	2011	F	15–29 years	1	1	negative	Negative	Not done	Not done	1			Recovered
1131	2011	M	10–14 years	1	1	DGP	Sp	Not done	Sp	1	Sp		Recovered
1132	2011	F	5–9 years	1	1	negative	Negative	Negative	Negative	0			Recovered
1133	2011	M	<1 years	1	1	negative	Negative	Negative	Not done	0			Recovered
1134	2011	F	15–29 years	1	1	negative	Negative	Negative	Sp	1	Sp		Recovered
1135	2011	M	5–9 years	1	1	negative	Negative	Negative	Not done	0			Recovered
1136	2011	M	5–9 years	1	1	DGN	Negative	NmX	NmX	1	Nm	X	On treatment
1137	2011	M	≥30 years	1	1	negative	Negative	Negative	Not done	1			Recovered
1138	2011	M	10–14 years	1	0	not done	Not done	Negative	Negative	0			Recovered
1139	2011	F	5–9 years	1	1	negative	Not done	Contamin.	Negative	0			On treatment
1140	2011	M	<1 years	1	1	negative	Not done	Contamin.	Negative	0			Died
1141	2011	M	<1 years	1	1	negative	Not done	Negative	Negative	0			Died
1142	2011	M	10–14 years	1	1	negative	Not done	Contamin.	Negative	1			On treatment
1143	2011	F	15–29 years	0	0	not done	Not done	Not done	Not done	0			Died
1144	2011	F	≥30 years	0	0	not done	Not done	Not done	Not done	0			Died
1145	2011	M	15–29 years	1	1	negative	Not done	Negative	Negative	1			On treatment
1146	2011	F	≥30 years	1	1	negative	Not done	Contamin.	Negative	1			On treatment
1147	2011	F	≥30 years	1	1	DGP	Not done	Not done	Not done	1			On treatment
1148	2011	F	5–9 years	1	1	DGN	Not done	NmX	NmX	1	Nm	X	On treatment
1149	2011	M	≥30 years	0	0	not done	Not done	Not done	Not done	0			Died
1150	2011	M	1–4 years	1	1	negative	Not done	Negative	Negative	0			On treatment
1151	2011	M	10–14 years	1	1	negative	Not done	Negative	Negative	0			Died
1152	2011	M	≥30 years	1	1	negative	Not done	Negative	Negative	1			Died
1153	2011	F	15–29 years	1	1	not done	Not done	Negative	Negative	0			On treatment
1154	2011	M	<1 years	1	1	negative	Not done	Not done	Negative	1			On treatment
1155	2011	F	5–9 years	1	1	negative	Not done	Sp	Sp	1	Sp		Died
1156	2011	M	1–4 years	1	1	DGP	Not done	Negative	Sp	1	Sp		Died
1157	2011	F	1–4 years	1	1	negative	Not done	Negative	Negative	1			On treatment
1158	2011	F	<1 years	1	1	DGP	Not done	Sp	Sp	1	Sp		On treatment
1159	2011	F	5–9 years	1	1	DGN	Not done	NmX	NmX	1	Nm	X	On treatment
1160	2011	M	10–14 years	1	1	DGP	Not done	Sp	Sp	1	Sp		On treatment
1161	2011	F	≥30 years	1	1	DGP	Not done	Sp	Sp	1	Sp		On treatment
1162	2011	M	≥30 years	1	0	negative	Not done	Negative	Not done	0			On treatment
1163	2011	M	1–4 years	1	1	negative	Not done	Not done	Not done	1			On treatment
1164	2011	F	1–4 years	1	1	negative	Not done	Not done	Not done	1			On treatment
1165	2011	M	1–4 years	1	1	negative	Not done	Not done	Not done	1			On treatment
1166	2011	M	<1 years	1	1	DGP	Not done	Not done	Not done	1			Recovered
1167	2011	M	5–9 years	1	1	DGN	Not done	Not done	Not done	1			Recovered
1168	2011	F	1–4 years	1	1	negative	Negative	Not done	Not done	0			Recovered
1169	2011	F	≥30 years	1	1	DGP	Negative	Not done	Not done	1			Recovered
1170	2011	M	≥30 years	1	1	negative	Negative	Not done	Sp	1	Sp		Recovered
1171	2011	M	1–4 years	1	1	negative	Negative	Not done	Not done	0			Recovered
1172	2011	M	≥30 years	1	1	negative	Negative	Not done	Not done	0			Recovered
1173	2011	F	<1 years	1	1	BGN	Hib	Not done	Not done	1	Hi		Recovered
1174	2011	M	10–14 years	1	1	DGP	Sp	Not done	Not done	1	Sp		Left
1175	2011	F	10–14 years	1	1	negative	Negative	Not done	Not done	0			Recovered
1176	2011	F	15–29 years	1	1	DGP	Sp	Not done	Not done	1	Sp		Recovered
1177	2011	F	<1 years	1	1	negative	Negative	Not done	Not done	0			Recovered
1178	2011	F	≥30 years	1	1	DGP	Sp	Not done	Sp	1	Sp		Died
1179	2011	F	1–4 years	1	1	negative	Negative	Not done	Not done	0			Recovered
1180	2011	M	<1 years	1	1	negative	Negative	Not done	Not done	0			Recovered
1181	2011	M	5–9 years	1	1	DGN	Not done	Not done	Not done	1			Recovered
1182	2011	M	<1 years	1	1	negative	Not done	Not done	Not done	1			Died
1183	2011	F	5–9 years	1	1	DGN	NmW/Y	Not done	Not done	1	Nm		Recovered
1184	2011	F	<1 years	1	1	negative	Negative	Not done	Not done	0			Recovered
1185	2011	M	10–14 years	1	1	DGP	Sp	Not done	Sp	1	Sp		Died
1186	2011	M	<1 years	1	1	negative	Negative	Not done	Not done	0			Died
1187	2011	F	<1 years	1	1	negative	Not done	Not done	Not done	0			Recovered
1188	2011	M	<1 years	1	1	negative	Negative	Not done	Not done	0			Recovered
1189	2011	F	1–4 years	1	0	not done	Not done	Not done	Not done	0			Recovered
1190	2011	F	5–9 years	1	1	negative	Negative	Not done	Not done	1			Recovered
1191	2011	M	<1 years	1	1	DGP	Sp	Not done	Not done	1	Sp		Recovered
1192	2011	M	≥30 years	1	1	DGP	Sp	Not done	Not done	1	Sp		Died
1193	2011	M	<1 years	1	1	not done	Not done	Not done	Not done	0			Recovered
1194	2011	M	1–4 years	1	1	not done	Not done	Not done	Not done	1			Recovered
1195	2011	M	1–4 years	1	1	not done	Not done	Not done	Not done	0			Recovered
1196	2011	F	15–29 years	1	1	not done	Not done	Not done	Not done	0			Recovered
1197	2011	F	15–29 years	1	1	negative	Not done	Not done	Not done	0			Recovered
1198	2011	F	15–29 years	1	1	negative	Negative	Not done	Not done	0			Recovered
1199	2011	M	≥30 years	1	1	DGP	Sp	Not done	Sp	1	Sp		Recovered
1200	2011	F	5–9 years	1	1	DGP	Sp	Not done	Not done	1	Sp		Recovered
1201	2011	F	1–4 years	1	1	negative	Negative	Not done	Not done	1			Died
1202	2011	F	5–9 years	1	1	DGP	Sp	Not done	Not done	1	Sp		Recovered
1203	2011	F	1–4 years	1	1	negative	Not done	Not done	Not done	0			Recovered
1204	2011	M	1–4 years	1	1	negative	Not done	Not done	Not done	0			Recovered
1205	2011	M	1–4 years	1	1	DGP	Not done	Not done	Sp	1	Sp		Died
1206	2011	M	10–14 years	1	1	DGN	Not done	Not done	Not done	1			Died
1207	2011	F	15–29 years	1	1	negative	Not done	Not done	Not done	0			On treatment
1208	2011	F	15–29 years	1	1	DGP	Not done	Not done	Sp	1	Sp		Died
1209	2011	F	1–4 years	1	1	not done	Not done	Not done	Not done	1			On treatment
1210	2011	M	15–29 years	1	1	negative	Not done	Not done	Not done	0			Recovered
1211	2011	M	5–9 years	1	1	DGP	Not done	Not done	Not done	1			Died
1212	2011	F	15–29 years	1	1	DGP	Not done	Not done	Not done	1			Recovered
1213	2011	F	≥30 years	1	1	DGP	Sp	Not done	Not done	1	Sp		Died
1214	2011	M	15–29 years	1	1	DGP	Sp	Not done	Not done	1	Sp		Died
1215	2011	M	≥30 years	0	0	not done	Not done	Not done	Not done	0			Recovered
1216	2011	M	10–14 years	1	1	DGP	Sp	Not done	Not done	1	Sp		Recovered
1217	2011	M	10–14 years	1	1	negative	Negative	Not done	Not done	0			Recovered
1218	2011	F	10–14 years	1	0	DGP	Sp	Not done	Not done	1	Sp		Recovered
1219	2011	F	1–4 years	1	1	BGN	Negative	Not done	Not done	1			Died
1220	2011	F	15–29 years	1	1	negative	Negative	Negative	Not done	0			On treatment
1221	2011	M	15–29 years	1	0	negative	Negative	Not done	Not done	0			On treatment
1222	2011	M	15–29 years	1	0	negative	Negative	Not done	Not done	0			On treatment
1223	2011	M	15–29 years	1	1	DGP	Sp	Not done	Not done	1	Sp		On treatment
1224	2011	M	1–4 years	1	1	negative	Negative	Not done	Not done	1			On treatment
1225	2011	M	1–4 years	1	1	negative	Negative	Not done	Not done	0			On treatment
1226	2011	M	<1 years	1	1	negative	Not done	Not done	Not done	0			On treatment
1227	2011	M	1–4 years	1	1	negative	Negative	Not done	Not done	0			On treatment
1228	2011	F	1–4 years	1	1	negative	Negative	Not done	Not done	0			On treatment
1229	2011	M	1–4 years	1	0	negative	Negative	Not done	Not done	0			On treatment
1230	2011	F	1–4 years	1	1	negative	Negative	Not done	Not done	0			On treatment
1231	2011	M	≥30 years	1	1	negative	Not done	Not done	Not done	1			Recovered
1232	2011	M	≥30 years	1	1	negative	Negative	Not done	Not done	1			Died
1233	2011	M	1–4 years	1	1	negative	Negative	Not done	Not done	1			Died
1234	2011	M	15–29 years	1	1	DGP	Not done	Not done	Not done	1			Recovered
1235	2011	M	<1 years	1	1	DGP	Not done	Not done	Sp	1	Sp		Died
1236	2011	F	1–4 years	1	1	DGP	Not done	Not done	Not done	1			Died
1237	2011	M	10–14 years	1	1	DGN	Not done	Not done	NmX	1	Nm	X	Recovered
1238	2011	M	5–9 years	1	1	negative	Not done	Not done	Negative	1			Recovered
1239	2011	F	15–29 years	1	1	DGP	Sp	Sp	Sp	1	Sp		Recovered
1240	2011	F	1–4 years	1	1	negative	Negative	Not done	Negative	0			Recovered
1241	2011	F	1–4 years	1	1	negative	Negative	Not done	Not done	1			Died
1242	2011	M	1–4 years	1	1	negative	Negative	Not done	Not done	0			Recovered
1243	2011	F	<1 years	1	1	negative	Negative	Not done	Not done	0			Recovered
1244	2011	F	5–9 years	1	1	DGN	NmA	Not done	Not done	1	Nm		Recovered
1245	2011	F	<1 years	1	1	not done	Not done	Not done	Not done	0			Died
1246	2011	F	≥30 years	1	1	not done	Not done	Not done	Not done	0			Recovered
1247	2011	F	5–9 years	1	1	negative	Not done	Not done	Not done	1			Recovered
1248	2011	M	≥30 years	1	1	DGN	NmW/Y	Not done	Not done	1	Nm		Died
1249	2011	F	≥30 years	1	1	negative	Negative	Not done	Not done	0			Recovered
1250	2011	M	15–29 years	1	1	DGP	Sp	Not done	Sp	1	Sp		Recovered
1251	2011	M	15–29 years	1	1	DGP	Sp	Not done	Sp	1	Sp		Recovered
1252	2011	M	10–14 years	1	1	DGN	Nm Ind	Not done	Not done	1	Nm		Recovered
1253	2011	F	≥30 years	1	1	DGP	Sp	Not done	Not done	1	Sp		Died
1254	2011	F	15–29 years	1	1	negative	Not done	Not done	Not done	0			Recovered
1255	2011	F	<1 years	1	1	DGP	Not done	Not done	Sp	1	Sp		On treatment
1256	2011	M	1–4 years	1	1	negative	Not done	Not done	Not done	0			Recovered
1257	2011	M	10–14 years	1	1	DGN	Not done	Not done	Not done	1			Died
1258	2011	M	15–29 years	1	1	DGN	Not done	Not done	Not done	1			Recovered
1259	2011	M	15–29 years	0	0	not done	Not done	Not done	Not done	0			Recovered
1260	2011	M	5–9 years	1	1	DGP	Not done	Not done	Sp	1	Sp		Recovered
1261	2011	M	≥30 years	1	1	not done	Not done	Not done	Not done	0			Recovered
1262	2011	F	5–9 years	1	1	DGN	Not done	Not done	Not done	1			On treatment
1263	2011	F	5–9 years	1	1	DGP	Not done	Not done	Sp	1	Sp		On treatment
1264	2011	M	5–9 years	1	1	negative	Not done	Not done	Not done	0			Recovered
1265	2011	M	15–29 years	1	1	DGP	Sp	Not done	Not done	1	Sp		Recovered
1266	2011	F	≥30 years	1	1	DGP	Sp	Not done	Not done	1	Sp		Died
1267	2011	M	≥30 years	1	1	DGP	Sp	Not done	Not done	1	Sp		Died
1268	2011	F	5–9 years	1	1	DGP	Sp	Not done	Not done	1	Sp		Recovered
1269	2011	F	5–9 years	1	1	DGP	Sp	Not done	Not done	1	Sp		Recovered
1270	2011	M	<1 years	1	1	DGP	Sp	Not done	Not done	1	Sp		Died
1271	2011	F	1–4 years	1	1	BGN	Hib	Not done	Not done	1	Hi		Recovered
1272	2011			1	0	negative	Negative	Not done	Not done	0			Recovered
1273	2011	M	<1 years	0	0	not done	Not done	Not done	Not done	0			Recovered
1274	2011	M	1–4 years	1	1	negative	Negative	Not done	Not done	0			On treatment
1275	2011	M	15–29 years	1	1	negative	Negative	Not done	Not done	1			On treatment
1276	2011	F	1–4 years	1	1	negative	Negative	Not done	Not done	0			On treatment
1277	2011	F	1–4 years	1	1	negative	Negative	Not done	Not done	0			On treatment
1278	2011	F	5–9 years	1	1	DGP	Sp	Not done	Not done	1	Sp		On treatment
1279	2011	F	≥30 years	1	0	negative	Negative	Not done	Not done	0			On treatment
1280	2011	F	<1 years	1	1	negative	Negative	Not done	Not done	0			On treatment
1281	2011	M	5–9 years	1	0	DGN	NmW/Y	Not done	Not done	1	Nm		On treatment
1282	2011	F	15–29 years	1	1	not done	Not done	Not done	Sp	0	Sp		Died
1283	2011	F	1–4 years	1	1	negative	Not done	Not done	Not done	0			Recovered
1284	2011	M	10–14 years	1	1	DGP	Not done	Not done	Not done	1			Died
1285	2011	M	5–9 years	1	1	BGP	Not done	Not done	Not done	1			Recovered
1286	2011	F	10–14 years	1	1	negative	Not done	Not done	Not done	1			Recovered
1287	2011	M	15–29 years	1	1	negative	Not done	Not done	Not done	0			Recovered
1288	2011	M	10–14 years	1	0	negative	Not done	Not done	Not done	0			Recovered
1289	2011	F	1–4 years	1	1	negative	Not done	Not done	Negative	1			Recovered
1290	2011	F	<1 years	1	1	negative	Not done	Not done	Not done	0			Recovered
1291	2011	M	1–4 years	1	1	negative	Negative	Not done	Not done	0			Recovered
1292	2011	F	15–29 years	1	1	negative	Negative	Not done	Not done	1			Recovered
1293	2011	M	<1 years	1	0	DGP	Not done	Not done	Not done	1			Recovered
1294	2011	M	5–9 years	1	1	DGP	Not done	Not done	Not done	1			On treatment
1295	2011	F	5–9 years	1	1	BGN	Hib	Not done	Hib	1	Hi		Recovered
1296	2011	F	<1 years	1	1	negative	Not done	Not done	Negative	1			Recovered
1297	2011	M	≥30 years	1	1	DGP	Sp	Sp	Sp	1	Sp		Died
1298	2011	M	≥30 years	1	1	negative	Negative	Negative	Negative	1			Recovered
1299	2011	M	1–4 years	1	1	DGN	Not done	NmX	NmX	1	Nm	X	Recovered
1300	2011	M	10–14 years	1	1	negative	Negative	NmX	NmX	1	Nm	X	Recovered
1301	2011	F	1–4 years	1	1	DGP	Not done	Not done	Not done	1			On treatment
1302	2011	M	≥30 years	0	0	not done	Not done	Not done	Not done	0			On treatment
1303	2011	M	15–29 years	0	0	not done	Not done	Not done	Not done	0			On treatment
1304	2011	M	≥30 years	0	0	not done	Not done	Not done	Not done	0			On treatment
1305	2011	F	<1 years	1	1	DGP	Not done	Not done	Not done	1			Died
1306	2011	M	<1 years	1	1	not done	Not done	Not done	Not done	1			Recovered
1307	2011	M	≥30 years	1	1	DGP	Sp	Not done	Not done	1	Sp		Died
1308	2011	M	1–4 years	1	1	not done	Not done	Not done	Not done	0			Recovered
1309	2011	F	<1 years	1	1	negative	Not done	Not done	Not done	1			Recovered
1310	2011	M	5–9 years	1	1	DGP	Sp	Sp	Sp	1	Sp		Died
1311	2011	M	5–9 years	1	1	not done	Sp	Sp	Sp	1	Sp		Died
1312	2011	F	5–9 years	1	1	negative	Negative	Contamin.	Negative	1			Recovered
1313	2011	M	5–9 years	1	1	negative	Negative	Negative	NmX	1	Nm	X	Recovered
1314	2011	F	5–9 years	1	1	DGN	Not done	NmX	NmX	1	Nm	X	On treatment
1315	2011	F	5–9 years	1	1	negative	Negative	Negative	NmX	1	Nm	X	Recovered
1316	2011	F	≥30 years	1	1	not done	Not done	Negative	Not done	1			Recovered
1317	2011	F	≥30 years	1	1	negative	Not done	Not done	Not done	0			Died
1318	2011	F	10–14 years	1	1	DGN	Negative	Negative	Not done	1			Recovered
1319	2011	M	5–9 years	1	1	negative	Negative	Contamin.	NmX	1	Nm	X	Recovered
1320	2011	F	10–14 years	1	1	DGN	Negative	Contamin.	Negative	1			Recovered
1321	2011	F	≥30 years	1	1	negative	Negative	Contamin.	Negative	0			Recovered
1322	2011	F	≥30 years	1	1	negative	Not done	Not done	Negative	0			Recovered
1323	2011	F	1–4 years	1	1	negative	Not done	Not done	Sp	1	Sp		Recovered
1324	2011	M	5–9 years	1	1	DGP	Not done	Not done	Sp	1	Sp		Died
1325	2011	F	15–29 years	1	1	negative	Not done	Not done	Negative	1			Died
1326	2011	F	10–14 years	1	1	negative	Not done	Not done	Negative	1			Died
1327	2011	M	<1 years	1	1	negative	Not done	Not done	Not done	0			Recovered
1328	2011	M	<1 years	1	1	DGP	Sp	Sp	Sp	1	Sp		Recovered
1329	2011	M	≥30 years	1	1	negative	Not done	Negative	Not done	0			Recovered
1330	2011	F	5–9 years	1	0	not done	Sp	Not done	Not done	0	Sp		Recovered
1331	2011	M	1–4 years	1	0	negative	Negative	Not done	Not done	0			Recovered
1332	2011	F	15–29 years	1	0	not done	Not done	Not done	Not done	0			Recovered
1333	2011	F	5–9 years	1	0	not done	Not done	Not done	Not done	0			On treatment
1334	2011	F	1–4 years	1	0	not done	Not done	Not done	Not done	0			Recovered
1335	2011	F	15–29 years	1	1	negative	Negative	Negative	Not done	1			Recovered
1336	2011	M	1–4 years	1	1	not done	Not done	Not done	Not done	0			Recovered
1337	2011	M	<1 years	1	1	not done	Not done	Not done	Not done	0			Recovered
1338	2011	M	<1 years	1	1	DGP	Not done	Not done	Not done	1			Recovered
1339	2011	M	5–9 years	1	1	DGP	Not done	Sp	Sp	1	Sp		Recovered
1340	2011	F	<1 years	1	1	DGP	Not done	Sp	Sp	1	Sp		Died
1341	2011	M	1–4 years	1	1	negative	Not done	Contamin.	Not done	1			Recovered
1342	2011	F	<1 years	1	1	negative	Negative	Negative	Not done	1			Recovered
1343	2011	F	15–29 years	1	1	DGP	Not done	Not done	Not done	1			Recovered
1344	2011	F	10–14 years	1	1	DGP	Not done	Not done	Not done	1			Died
1345	2011	M	10–14 years	0	0	not done	Not done	Not done	Not done	0			On treatment
1346	2011	F	≥30 years	1	1	DGP	Sp	Not done	Not done	1	Sp		On treatment
1347	2011	F	15–29 years	1	1	negative	Not done	Not done	Not done	0			On treatment
1348	2011	M	≥30 years	0	0	not done	Not done	Not done	Not done	0			Died
1349	2011	M	≥30 years	0	0	not done	Not done	Not done	Not done	0			Died
1350	2011	F	1–4 years	1	1	DGP	Not done	Not done	Not done	1			Died
1351	2011	F	<1 years	0	0	not done	Not done	Not done	Not done	0			Recovered
1352	2011	F	10–14 years	1	1	not done	Not done	Not done	Not done	0			Recovered
1353	2011	M	5–9 years	1	1	not done	Not done	Not done	Not done	1			Recovered
1354	2011	M	1–4 years	1	1	DGP	Not done	Contamin.	Negative	1			Recovered
1355	2011	F	≥30 years	1	1	negative	Negative	Not done	Negative	0			Recovered
1356	2011	F	15–29 years	1	1	DGP	Sp	Negative	Sp	1	Sp		Recovered
1357	2011	F	<1 years	1	1	not done	Negative	Negative	Sp	0	Sp		Recovered
1358	2011	F	15–29 years	1	1	not done	NmW/Y	Negative	NmW	1	Nm	W	Recovered
1359	2011	F	5–9 years	1	1	negative	Negative	Not done	NmX	1	Nm	X	Recovered
1360	2011	M	≥30 years	1	1	DGP	Sp	Contamin.	Sp	1	Sp		Died
1361	2011	M	15–29 years	1	0	negative	Negative	Negative	Sp	1	Sp		Recovered
1362	2011	M	5–9 years	1	1	negative	Negative	Contamin.	Negative	1			Recovered
1363	2011	F	10–14 years	1	0	negative	Negative	Not done	Not done	0			Recovered
1364	2011	F	10–14 years	1	1	negative	NmW/Y	NmW	NmW	1	Nm	W	Died
1365	2011	M	<1 years	1	1	negative	Not done	Negative	Negative	0			Recovered
1366	2011	F	<1 years	1	1	negative	Not done	Not done	Negative	0			Recovered
1367	2011	M	5–9 years	1	0	negative	Not done	Negative	Negative	0			Recovered
1368	2011	M	5–9 years	1	1	DGN	Not done	NmX	NmX	1	Nm	X	Recovered
1369	2011	M	≥30 years	1	0	negative	Not done	Not done	Negative	0			Recovered
1370	2011	F	5–9 years	1	1	negative	Not done	Not done	Hib	1	Hi		Recovered
1371	2011	F	10–14 years	1	1	negative	Not done	Contamin.	Negative	1			Recovered
1372	2011	F	15–29 years	1	1	negative	Not done	Not done	Not done	0			Recovered
1373	2011	M	5–9 years	1	1	negative	Negative	Negative	NmX	1	Nm	X	On treatment
1374	2011	M	<1 years	1	1	negative	Negative	Negative	Negative	1			Recovered
1375	2011	M	1–4 years	1	1	negative	Negative	Negative	Negative	1			Recovered
1376	2011	F	5–9 years	1	1	negative	Negative	Negative	Negative	0			Died
1377	2011	M	<1 years	1	1	negative	Negative	Contamin.	Negative	0			Recovered
1378	2011	M	5–9 years	1	1	negative	Sp	Negative	Sp	1	Sp		Recovered
1379	2011	M	≥30 years	1	1	negative	Sp	Negative	Sp	1	Sp		Recovered
1380	2011	M	5–9 years	1	1	DGN	NmW/Y	NmW	NmW	1	Nm	W	Recovered
1381	2011	F	10–14 years	1	1	negative	Not done	Negative	Hib	1	Hi		Recovered
1382	2011	F	10–14 years	1	1	negative	Negative	Negative	Negative	0			Died
1383	2011	F	1–4 years	1	1	negative	Negative	Negative	Not done	0			Recovered
1384	2011	M	10–14 years	0	0	not done	Not done	Not done	Not done	0			Recovered
1385	2011	F	10–14 years	1	1	not done	Not done	Not done	Not done	1			On treatment
1386	2011	M	1–4 years	1	1	not done	Not done	Not done	Not done	1			Recovered
1387	2011	F	5–9 years	1	1	not done	Not done	Not done	Not done	1			On treatment
1388	2011	F	≥30 years	0	0	not done	Not done	Not done	Not done	0			On treatment
1389	2011	F	10–14 years	1	1	BGP	Not done	Not done	Not done	0			Recovered
1390	2011	M		1	0	negative	Negative	Contamin.	Not done	0			Recovered
1391	2011	M	1–4 years	1	0	negative	Negative	Contamin.	Not done	0			Died
1392	2011	F	10–14 years	1	0	DGN	Negative	NmX	Not done	1	Nm	X	Recovered
1393	2011	M	15–29 years	1	1	negative	Negative	Negative	Negative	1			Recovered
1394	2011	F	15–29 years	1	0	DGP	Sp	Negative	Sp	1	Sp		Recovered
1395	2011	F	15–29 years	1	0	DGP	Sp	Not done	Not done	1	Sp		Recovered
1396	2011	M	15–29 years	1	0	negative	Negative	Negative	Sp	1	Sp		Recovered
1397	2011	M	<1 years	1	0	DGN	NmW/Y	NmW	NmW	1	Nm	W	Recovered
1398	2011	F	10–14 years	1	0	DGP	Sp	Contamin.	Sp	1	Sp		Died
1399	2011	F	5–9 years	1	0	DGN	NmW/Y	Contamin.	Not done	1	Nm		Recovered
1400	2011	F	5–9 years	1	0	DGN	NmW/Y	Contamin.	Not done	1	Nm		Recovered
1401	2011	M	1–4 years	1	0	DGN	NmW/Y	NmW	NmW	1	Nm	W	Recovered
1402	2011	M	<1 years	1	0	DGN	NmW/Y	NmW	NmW	1	Nm	W	Recovered
1403	2011	F	<1 years	1	0	negative	Negative	Negative	Negative	1			Recovered
1404	2011	F	1–4 years	1	0	DGN	Negative	Contamin.	Negative	1			Recovered
1405	2011	M	<1 years	1	1	negative	Negative	Contamin.	Not done	1			Recovered
1406	2011	F	10–14 years	1	1	DGN	Negative	Contamin.	NmX	1	Nm	X	Recovered
1407	2011	F	1–4 years	1	1	negative	Negative	NmW	NmW	1	Nm	W	Recovered
1408	2011	F	<1 years	1	1	negative	Negative	Contamin.	NmW	1	Nm	W	Recovered
1409	2011	F	<1 years	1	1	DGN	NmW/Y	Not done	Negative	1	Nm		Recovered
1410	2011	M	5–9 years	1	1	negative	Negative	Not done	Negative	0			Recovered
1411	2011	F	5–9 years	1	1	negative	Negative	Not done	Not done	1			Recovered
1412	2011	M	15–29 years	1	1	negative	Negative	Not done	Not done	1			Recovered
1413	2011	F	<1 years	1	0	negative	Negative	Not done	Not done	0			Died
1414	2011	M	10–14 years	1	1	DGP	Not done	Not done	Not done	1			Died
1415	2011	F	10–14 years	1	1	DGP	Sp	Not done	Not done	1	Sp		Recovered
1416	2011	M	1–4 years	1	1	DGP	Sp	Not done	Not done	1	Sp		Recovered
1417	2011	M	1–4 years	1	0	DGN	Not done	Not done	Not done	1			Recovered
1418	2011	F	15–29 years	1	1	negative	NmW/Y	Not done	Not done	1	Nm		Recovered
1419	2011	F	15–29 years	1	1	negative	Sp	Not done	Not done	1	Sp		Recovered
1420	2011	M	≥30 years	1	1	DGN	NmW/Y	Not done	Not done	1	Nm		Recovered
1421	2011	F	5–9 years	1	1	negative	Not done	Not done	Not done	0			Recovered
1422	2011	F	15–29 years	1	1	negative	Not done	Not done	Not done	0			Recovered
1423	2011	M	<1 years	1	1	negative	NmW/Y	Not done	Not done	1	Nm		Died
1424	2011	F	15–29 years	1	1	negative	Negative	Not done	Not done	0			Recovered
1425	2011	F	<1 years	1	1	negative	Not done	Not done	Not done	1			Recovered
1426	2011	F	1–4 years	1	1	negative	Not done	Not done	Not done	0			Recovered
1427	2011	F	<1 years	1	0	negative	Sp	Not done	Not done	1	Sp		Recovered
1428	2011	F	1–4 years	1	1	negative	Negative	Not done	Not done	0			Recovered
1429	2011	F	5–9 years	1	1	BGN	Hib	Not done	Not done	1	Hi		Recovered
1430	2011	M	5–9 years	1	1	DGN	NmW/Y	Not done	Not done	1	Nm		Recovered
1431	2011	M	<1 years	1	1	negative	Negative	Not done	Sp	0	Sp		Recovered
1432	2011	F	1–4 years	1	1	negative	Negative	Not done	Not done	1			Recovered
1433	2011	M	1–4 years	1	1	DGP	Sp	Not done	Sp	1	Sp		Recovered
1434	2011	F	1–4 years	1	1	DGP	Negative	Not done	Not done	1			Recovered
1435	2011	M	10–14 years	1	0	not done	Not done	Not done	Not done	0			Recovered
1436	2011	M	<1 years	1	1	negative	Negative	Not done	Not done	0			Recovered
1437	2011	F	15–29 years	1	1	negative	Not done	Not done	Not done	0			Recovered
1438	2011	F	<1 years	1	0	negative	Negative	Not done	Sp	0	Sp		Recovered
1439	2011	M	1–4 years	1	0	negative	Negative	Not done	Sp	0	Sp		Recovered
1440	2011	M	<1 years	1	1	negative	Negative	Not done	Not done	0			Recovered
1441	2011	F	15–29 years	1	1	DGN	NmW/Y	Not done	Not done	1	Nm		Recovered
1442	2011	M	10–14 years	1	1	DGN	NmW/Y	Not done	Not done	1	Nm		Recovered
1443	2011	F	5–9 years	1	1	negative	Negative	Not done	Not done	0			Recovered
1444	2011	F	15–29 years	1	1	DGP	Sp	Not done	Sp	1	Sp		Recovered
1445	2011	M	<1 years	1	1	negative	Negative	Not done	Not done	1			Recovered
1446	2011	F	1–4 years	1	1	negative	Not done	Not done	Not done	0			Recovered
1447	2011	M	<1 years	1	1	negative	Negative	Contamin.	Sp	0	Sp		Recovered
1448	2011	F	5–9 years	1	1	negative	Negative	Not done	Not done	1			Recovered
1449	2011	F	<1 years	1	1	negative	Negative	Not done	Not done	0			Recovered
1450	2011	F	<1 years	1	1	negative	Negative	Not done	Not done	0			Recovered
1451	2011	F	10–14 years	1	1	negative	Not done	Not done	Not done	0			Recovered
1452	2011	M	5–9 years	1	1	negative	Negative	Not done	Not done	1			Recovered
1453	2011	F	10–14 years	1	0	DGN	NmW/Y	NmW	NmW	1	Nm	W	Recovered
1454	2011	M	1–4 years	1	0	DGP	Sp	Not done	Negative	1	Sp		Recovered
1455	2011	M	1–4 years	1	0	DGN	NmW/Y	Negative	Negative	1	Nm		Recovered
1456	2011	M	1–4 years	1	0	negative	Negative	Negative	Negative	1			Recovered
1457	2011	M	<1 years	1	1	DGP	Sp	Contamin.	Negative	1	Sp		Recovered
1458	2011	M	10–14 years	1	0	negative	Negative	Contamin.	Negative	1			Recovered
1459	2011	F	15–29 years	1	0	negative	Negative	Contamin.	Other	0			Recovered
1460	2011	F	1–4 years	1	1	DGP	Negative	Contamin.	Sp	1	Sp		Recovered
1461	2011	M	<1 years	1	0	DGP	Sp	Not done	Not done	1	Sp		Died
1462	2011	F	1–4 years	1	1	negative	Negative	Not done	Not done	0			Recovered
1463	2011	M	1–4 years	1	1	negative	Negative	Not done	Not done	0			Recovered
1464	2011	M	<1 years	1	0	negative	Negative	Not done	Not done	0			Died
1465	2011	M	1–4 years	1	1	negative	Negative	Not done	Not done	1			Died
1466	2011	F	10–14 years	1	1	negative	Negative	Not done	Not done	1			Died
1467	2011	M	15–29 years	1	1	DGP	Sp	Not done	Not done	1	Sp		Died
1468	2011	F	<1 years	1	1	negative	Not done	Not done	Not done	1			Recovered
1469	2011	M	15–29 years	1	1	DGN	NmW/Y	Not done	Not done	1	Nm		Recovered
1470	2011	M	15–29 years	1	1	negative	Negative	Not done	Not done	0			Died
1471	2011	F	10–14 years	1	1	DGP	Sp	Not done	Sp	1	Sp		Recovered
1472	2011	F	10–14 years	1	1	DGP	Sp	Not done	Not done	1	Sp		Recovered
1473	2011	M	10–14 years	1	1	DGP	Sp	Not done	Sp	1	Sp		Recovered
1474	2011	F	10–14 years	1	1	DGP	Sp	Not done	Sp	1	Sp		Recovered
1475	2011	M	5–9 years	1	1	DGN	NmW/Y	Not done	Not done	1	Nm		Recovered
1476	2011	M	<1 years	1	1	negative	Negative	Not done	Not done	0			Died
1477	2011	M	<1 years	1	1	negative	Not done	Not done	Not done	0			Recovered
1478	2011	M	1–4 years	1	1	DGN	NmW/Y	Not done	Not done	1	Nm		Died
1479	2011	F	5–9 years	1	1	DGP	Sp	Not done	Not done	1	Sp		Recovered
1480	2011	F	5–9 years	1	1	DGP	Sp	Not done	Not done	1	Sp		Recovered
1481	2011	M	<1 years	1	1	negative	Negative	Not done	Not done	0			Recovered
1482	2011	M	1–4 years	1	1	negative	Negative	Not done	Sp	0	Sp		Recovered
1483	2011	M	10–14 years	1	1	DGN	Negative	Not done	Not done	1			Recovered
1484	2011	M	5–9 years	1	1	DGN	NmW/Y	Not done	Not done	1	Nm		Recovered
1485	2011	M	5–9 years	1	1	DGN	NmW/Y	Not done	Not done	1	Nm		Recovered
1486	2011	M	<1 years	1	1	negative	Negative	Not done	Not done	0			Recovered
1487	2011	M	10–14 years	1	1	negative	Negative	Not done	Not done	1			Recovered
1488	2011	M	1–4 years	1	1	negative	Negative	Not done	Sp	0	Sp		Recovered
1489	2011	M	10–14 years	1	1	negative	Sp	Not done	Not done	1	Sp		Recovered
1490	2011	F	1–4 years	1	1	not done	Not done	Not done	Not done	1			Recovered
1491	2011	F	<1 years	1	1	negative	Negative	Not done	Not done	0			Recovered
1492	2011	M	<1 years	1	1	negative	Negative	Not done	Not done	0			Recovered
1493	2011	M	15–29 years	1	1	DGN	NmW/Y	Not done	Not done	1	Nm		Died
1494	2011	M	<1 years	1	0	DGP	Sp	Not done	Sp	1	Sp		Recovered
1495	2011	M	1–4 years	1	1	negative	Negative	Not done	Not done	1			Recovered
1496	2011	M	<1 years	1	1	negative	Negative	Contamin.	Sp	0	Sp		Recovered
1497	2011	F	15–29 years	1	1	negative	Negative	Contamin.	Sp	0	Sp		Recovered
1498	2011	M	5–9 years	1	1	negative	Negative	Not done	Not done	1			Died
1499	2011	M	<1 years	1	1	negative	Negative	Not done	Not done	0			Recovered
1500	2011	F	<1 years	1	1	negative	Negative	Not done	Not done	0			Recovered
1501	2011	M	<1 years	1	1	negative	Not done	Not done	Not done	0			Recovered
1502	2011	F	10–14 years	1	1	negative	Not done	Not done	Not done	1			Recovered
1503	2011	M	<1 years	1	1	negative	Negative	Not done	Not done	1			Recovered
1504	2011	M	<1 years	1	1	negative	Not done	Not done	Not done	0			Recovered
1505	2011	F	<1 years	1	1	negative	Negative	Not done	Not done	0			Recovered
1506	2011	M	1–4 years	1	1	negative	Negative	Not done	Not done	0			Recovered
1507	2011	M	<1 years	1	1	negative	Negative	Not done	Not done	1			Recovered
1508	2011	M	1–4 years	1	1	negative	Negative	Not done	Not done	1			Recovered
1509	2011	M	<1 years	1	1	negative	Negative	Not done	Not done	0			Recovered
1510	2011	F		1	1	negative	Not done	Not done	Not done	1			Recovered
1511	2011	F	1–4 years	1	1	negative	Not done	Contamin.	Sp	0	Sp		Recovered
1512	2011	M	<1 years	1	1	negative	Negative	Not done	Not done	0			Recovered
1513	2011	F	5–9 years	1	1	DGN	NmW/Y	Not done	Not done	1	Nm		Recovered
1514	2011	F	≥30 years	1	1	negative	Negative	Not done	Not done	1			Recovered
1515	2011	F	1–4 years	1	1	negative	Negative	Not done	Not done	1			Recovered
1516	2011	M	1–4 years	1	1	negative	Not done	Not done	Not done	0			Recovered
1517	2011	F	1–4 years	1	1	negative	Negative	Not done	Not done	0			Recovered
1518	2011	F	5–9 years	1	1	negative	Not done	Not done	Sp	1	Sp		Recovered
1519	2011	F	<1 years	1	1	DGP	Not done	Not done	Sp	1	Sp		Recovered
1520	2011	M	15–29 years	1	1	DGP	Not done	Not done	Negative	1			Died
1521	2011	M	10–14 years	1	1	negative	Negative	Not done	Negative	1			Recovered
1522	2011	M	1–4 years	1	1	negative	Not done	Not done	Negative	0			On treatment
1523	2011	M	<1 years	1	1	DGP	Not done	Not done	Negative	1			Died
1524	2011	M	<1 years	1	1	negative	Not done	Not done	Negative	0			Recovered
1525	2011	F	1–4 years	1	1	negative	Not done	Not done	Negative	0			Recovered
1526	2011	F	5–9 years	1	1	DGP	Not done	Not done	Negative	1			Recovered
1527	2011	F	<1 years	1	1	negative	Not done	Not done	Negative	0			Died
1528	2011	M	<1 years	1	0	negative	Not done	Not done	Not done	0			Left
1529	2011	M	15–29 years	1	1	negative	Not done	Not done	Sp	1	Sp		Recovered
1530	2011	F	1–4 years	1	1	negative	Not done	Not done	Negative	0			Recovered
1531	2011	M	1–4 years	1	1	negative	Not done	Not done	NmX	1	Nm	X	Recovered
1532	2011	M	15–29 years	1	1	negative	Not done	Not done	Negative	1			Recovered
1533	2011	F	1–4 years	1	1	negative	Not done	Not done	Negative	0			Recovered
1534	2011	M	15–29 years	1	1	DGP	Not done	Not done	Sp	1	Sp		Recovered
1535	2011	F	15–29 years	1	1	negative	Not done	Not done	Negative	0			Recovered
1536	2011	F	1–4 years	1	1	DGN	Not done	Not done	Negative	1			Died
1537	2011	F	5–9 years	1	1	DGP	Sp	Not done	Sp	1	Sp		Recovered
1538	2011	M	<1 years	1	1	negative	Not done	Not done	Negative	0			Recovered
1539	2011	M	≥30 years	1	1	negative	Not done	Not done	Negative	0			On treatment
1540	2011	M	<1 years	1	1	negative	Not done	Not done	Not done	0			Recovered
1541	2011	F	15–29 years	1	1	negative	Not done	Not done	Not done	0			Died
1542	2011	F	5–9 years	1	1	not done	Not done	Not done	Not done	1			On treatment
1543	2011	M	1–4 years	1	1	negative	Not done	Not done	Not done	1			On treatment
1544	2011	F	10–14 years	1	1	negative	Not done	Not done	Negative	0			Recovered
1545	2011	M	5–9 years	1	1	negative	Not done	Not done	Negative	0			Recovered
1546	2011	F	15–29 years	1	1	negative	Not done	Not done	Negative	0			Recovered
1547	2011	F	5–9 years	1	1	negative	Not done	Not done	NmW	1	Nm	W	Recovered
1548	2011	F	1–4 years	1	1	negative	Not done	Not done	Not done	0			Recovered
1549	2011	M	15–29 years	1	1	negative	Not done	Not done	Not done	1			On treatment
1550	2011	M	<1 years	1	1	negative	Not done	Not done	Not done	0			Recovered
1551	2011	F	5–9 years	1	1	not done	Not done	Not done	Not done	1			Recovered
1552	2011	M	<1 years	1	0	not done	Not done	Not done	Not done	0			Recovered
1553	2011	M	<1 years	1	0	DGN	Not done	Not done	Not done	1			On treatment
1554	2011	F	1–4 years	1	0	negative	Not done	Not done	Not done	0			Recovered
1555	2011	F	≥30 years	1	0	not done	Not done	Not done	Not done	0			On treatment
1556	2011	M	1–4 years	1	0	negative	Not done	Not done	NmW	0	Nm	W	On treatment
1557	2011	F	10–14 years	0	0	not done	Not done	Not done	Not done	0			Died
1558	2011	F	5–9 years	1	1	negative	Not done	Not done	Not done	1			Died
1559	2011	M	1–4 years	1	1	DGN	Not done	Not done	Not done	1			Died
1560	2011	M	1–4 years	1	1	BGP	Not done	Not done	Not done	0			Recovered
1561	2011	M	<1 years	1	1	negative	Not done	Not done	Not done	0			On treatment
1562	2011	F	<1 years	1	1	negative	Not done	Not done	Not done	0			Recovered
1563	2011	M	<1 years	1	1	negative	Not done	Not done	Not done	0			On treatment
1564	2011	M	1–4 years	1	1	negative	Not done	Not done	Not done	0			On treatment
1565	2011	F	10–14 years	1	1	DGP	Sp	Not done	Sp	1	Sp		Died
1566	2011	F	<1 years	1	1	negative	Negative	Not done	Not done	0			Recovered
1567	2011	F	<1 years	1	1	negative	Negative	Not done	Sp	0	Sp		Recovered
1568	2011	M	<1 years	1	1	DGP	Sp	Not done	Sp	1	Sp		Died
1569	2011	M	1–4 years	1	1	negative	Negative	Not done	Not done	0			Recovered
1570	2011	F	<1 years	1	1	negative	Negative	Not done	Not done	0			Recovered
1571	2011	M	<1 years	1	1	negative	Negative	Not done	Sp	1	Sp		Died
1572	2011	M	<1 years	1	1	negative	Negative	Not done	Negative	0			Recovered
1573	2011	F	<1 years	1	1	negative	Negative	Not done	Negative	1			Left
1574	2011	F	<1 years	1	1	negative	Negative	Not done	NmX	1	Nm	X	Recovered
1575	2011	M	<1 years	1	1	DGP	Not done	Not done	Sp	1	Sp		Died
1576	2011	F	<1 years	1	1	DGP	Negative	Not done	Negative	1			Died
1577	2011	M	<1 years	1	1	negative	Not done	Not done	Negative	1			Recovered
1578	2011	F	15–29 years	1	1	not done	Not done	Not done	Not done	0			Recovered
1579	2011	F	10–14 years	1	1	DGN	Not done	Not done	NmX	1	Nm	X	Recovered
1580	2011	M	1–4 years	1	0	negative	Not done	Not done	Negative	0			On treatment
1581	2011	M	≥30 years	1	1	negative	Not done	Not done	Sp	0	Sp		Died
1582	2011	M	5–9 years	1	1	negative	Not done	Not done	Negative	0			On treatment
1583	2011	F	1–4 years	1	1	negative	Not done	Not done	Negative	0			Recovered
1584	2011	F	10–14 years	1	1	DGP	Not done	Not done	Sp	1	Sp		Recovered
1585	2011	M	10–14 years	0	0	not done	Not done	Not done	Not done	0			Died
1586	2011	M	5–9 years	1	1	DGP	Not done	Not done	Sp	1	Sp		Died
1587	2011	M	10–14 years	1	1	DGP	Not done	Not done	Sp	1	Sp		Recovered
1588	2011	F	10–14 years	0	0	not done	Not done	Not done	Not done	0			Recovered
1589	2011	F	5–9 years	1	1	BGN	Not done	Not done	Hib	1	Hi		Recovered
1590	2011	F	<1 years	1	1	DGN	Not done	Not done	Negative	1			Recovered
1591	2011	M	10–14 years	1	1	DGN	Not done	Not done	NmX	1	Nm	X	Recovered
1592	2011	F	5–9 years	1	1	DGP	Not done	Not done	Sp	1	Sp		On treatment
1593	2011	M	<1 years	1	1	negative	Not done	Not done	Not done	1			On treatment
1594	2011	M	<1 years	1	1	negative	Not done	Not done	Negative	0			Recovered
1595	2011	M	<1 years	1	1	negative	Not done	Not done	Negative	0			Recovered
1596	2011	M	<1 years	1	1	negative	Not done	Not done	Negative	0			Recovered
1597	2011	M	10–14 years	1	1	negative	Not done	Not done	Negative	1			Recovered
1598	2011	F	15–29 years	1	1	negative	Not done	Not done	Negative	0			Recovered
1599	2011	M	<1 years	1	1	DGP	Sp	Not done	Sp	1	Sp		On treatment
1600	2011	F	<1 years	1	1	negative	Not done	Not done	Negative	0			On treatment
1601	2011	M	1–4 years	1	0	not done	Not done	Not done	NmX	0	Nm	X	Recovered
1602	2011	M	1–4 years	1	1	DGN	Not done	Not done	NmW	1	Nm	W	On treatment
1603	2011	F	≥30 years	1	0	BGN	Not done	Not done	Negative	1			On treatment
1604	2011	M	5–9 years	1	0	DGN	Not done	Not done	NmW	1	Nm	W	On treatment
1605	2011	F	1–4 years	1	0	negative	Not done	Not done	Sp	0	Sp		Recovered
1606	2011	F	5–9 years	1	0	DGN	Not done	Not done	NmX	1	Nm	X	Recovered
1607	2011	F	1–4 years	1	1	not done	Not done	Not done	Negative	0			Left
1608	2011	M	10–14 years	1	1	negative	Not done	Not done	Negative	0			Recovered
1609	2011	M	<1 years	1	1	negative	Not done	Not done	Not done	0			Recovered
1610	2011	M	1–4 years	1	1	not done	Not done	Not done	Not done	1			On treatment
1611	2011	F	1–4 years	1	1	negative	Not done	Not done	Not done	0			On treatment
1612	2011	M	1–4 years	1	1	negative	Not done	Not done	Not done	0			Died
1613	2011	F	1–4 years	1	1	DGN	Not done	Not done	Not done	1			On treatment
1614	2011	F	<1 years	1	1	DGN	Not done	Not done	Not done	1			On treatment
1615	2011	M	1–4 years	1	1	DGN	Not done	Not done	Not done	1			On treatment
1616	2011	F	1–4 years	1	1	DGN	Not done	Not done	Not done	1			On treatment
1617	2011	F	1–4 years	1	1	DGN	Not done	Not done	Not done	1			On treatment
1618	2011	F	10–14 years	1	1	DGN	Not done	Not done	Not done	1			On treatment
1619	2011	M	≥30 years	1	1	DGP	Not done	Not done	Not done	1			On treatment
1620	2011	M	15–29 years	1	1	DGN	Not done	Not done	Not done	1			On treatment
1621	2011	F	15–29 years	1	1	DGN	Not done	Not done	Not done	1			Recovered
1622	2011	F	1–4 years	1	1	not done	Not done	Not done	Not done	0			Recovered
1623	2011	F	1–4 years	1	1	negative	Not done	Not done	Not done	0			On treatment
1624	2011	F	15–29 years	1	1	negative	Not done	Not done	Not done	1			On treatment
1625	2011	F	<1 years	1	1	negative	Not done	Not done	Not done	0			On treatment
1626	2011	F	<1 years	1	1	DGP	Not done	Not done	Not done	1			On treatment
1627	2011	M	<1 years	1	1	DGN	Not done	Not done	Not done	1			On treatment
1628	2011	M	<1 years	1	1	negative	Not done	Not done	Not done	0			On treatment
1629	2011	F	1–4 years	1	1	negative	Not done	Not done	Not done	0			On treatment
1630	2011	M	1–4 years	1	1	negative	Not done	Not done	Not done	0			On treatment
1631	2011	M	1–4 years	1	1	negative	Not done	Not done	Not done	0			On treatment
1632	2011	F	<1 years	1	1	negative	Not done	Not done	Not done	0			On treatment
1633	2011	F	1–4 years	1	1	negative	Not done	Not done	Not done	0			On treatment
1634	2011	F	1–4 years	1	1	negative	Not done	Not done	Not done	0			On treatment
1635	2011	F	15–29 years	1	1	negative	Not done	Not done	Not done	0			On treatment
1636	2011	M	1–4 years	1	1	negative	Not done	Not done	Not done	0			On treatment
1637	2011	M	5–9 years	1	1	negative	Not done	Not done	Not done	1			On treatment
1638	2011	F	1–4 years	1	1	negative	Not done	Not done	Not done	0			On treatment
1639	2011	F	<1 years	1	1	negative	Not done	Not done	Not done	0			On treatment
1640	2011	M	1–4 years	1	1	negative	Not done	Not done	Not done	0			On treatment
1641	2011	M	≥30 years	1	1	negative	Not done	Not done	Not done	0			On treatment
1642	2011	M	15–29 years	1	1	not done	Not done	Not done	Not done	0			On treatment
1643	2011	M	<1 years	1	1	not done	Not done	Not done	Not done	0			On treatment
1644	2011	F	1–4 years	1	1	not done	Not done	Not done	Not done	0			On treatment
1645	2011	F	5–9 years	1	1	not done	Not done	Not done	Not done	1			On treatment
1646	2011	M	5–9 years	1	1	BGN	Not done	Not done	Not done	1			On treatment
1647	2011	M	1–4 years	1	1	not done	Not done	Not done	Not done	0			On treatment
1648	2011	M	<1 years	1	0	not done	Not done	Not done	Not done	0			On treatment
1649	2011	F	<1 years	1	1	DGP	Not done	Not done	Not done	1			On treatment
1650	2011	F	5–9 years	1	0	not done	Not done	Not done	Not done	0			On treatment
1651	2011	F	10–14 years	1	1	not done	Not done	Not done	Not done	0			On treatment
1652	2011	M	<1 years	1	1	negative	Not done	Not done	Not done	0			Recovered
1653	2011	M	<1 years	1	1	negative	Not done	Not done	Not done	1			Recovered
1654	2011	M	<1 years	1	1	negative	Negative	Not done	Not done	0			Recovered
1655	2011	M	≥30 years	1	1	negative	Negative	Not done	Sp	1	Sp		Recovered
1656	2011	F	1–4 years	1	1	negative	Negative	Not done	Negative	0			Recovered
1657	2011	M	15–29 years	1	1	DGP	Sp	Not done	Not done	1	Sp		Died
1658	2011	M	1–4 years	1	1	DGP	Sp	Not done	Not done	1	Sp		Recovered
1659	2011	M	<1 years	1	1	negative	Not done	Not done	Not done	0			Recovered
1660	2011	F	<1 years	1	1	DGP	Sp	Not done	Not done	1	Sp		Recovered
1661	2011	F	10–14 years	1	1	negative	Negative	Not done	Not done	0			Died
1662	2011	M	1–4 years	1	1	negative	Negative	Not done	Not done	0			Died
1663	2011	F	15–29 years	1	1	DGP	Sp	Not done	Not done	1	Sp		Recovered
1664	2011	M	15–29 years	1	1	not done	Not done	Sp	Sp	1	Sp		Died
1665	2011	F	5–9 years	1	0	not done	Not done	Not done	Not done	0			Died
1666	2011	F	15–29 years	0	0	not done	Not done	Not done	Not done	0			Recovered
1667	2011	M	1–4 years	1	1	not done	Not done	Not done	Not done	1			On treatment
1668	2011	M	<1 years	1	1	not done	Not done	Not done	Not done	1			On treatment
1669	2011	M	1–4 years	1	1	DGP	Sp	Not done	Not done	1	Sp		Died
1670	2011	M	<1 years	1	1	BGN	Negative	Negative	Negative	1			Recovered
1671	2011	F	5–9 years	1	1	DGP	Negative	Sp	Sp	1	Sp		Died
1672	2011	M	15–29 years	1	1	DGP	Sp	Sp	Not done	1	Sp		On treatment
1673	2011	M	10–14 years	1	0	DGN	Not done	Negative	Not done	1			Recovered
1674	2011	M	10–14 years	1	1	not done	Sp	Not done	Not done	1	Sp		Died
1675	2011	F	1–4 years	1	1	not done	Not done	Not done	Not done	1			On treatment
1676	2011	M	10–14 years	1	1	DGN	Not done	NmX	Not done	1	Nm	X	Recovered
1677	2011	F	15–29 years	1	1	not done	Not done	Negative	Negative	1			Recovered
1678	2011	F	1–4 years	1	1	negative	Not done	Not done	Not done	1			On treatment
1679	2011	F	<1 years	1	1	negative	Not done	Not done	Not done	1			On treatment
1680	2011	F	<1 years	1	0	not done	Not done	Not done	Not done	0			On treatment
1681	2011	M	1–4 years	1	1	negative	Not done	Not done	Not done	1			On treatment
1682	2011	F	1–4 years	1	1	negative	Not done	Not done	Not done	0			On treatment
1683	2011	F	1–4 years	1	1	negative	Not done	Not done	Not done	0			On treatment
1684	2011	M	1–4 years	1	1	negative	Not done	Not done	Not done	0			On treatment
1685	2011	M	<1 years	1	1	negative	Not done	Not done	Not done	0			On treatment
1686	2011	F	1–4 years	1	1	negative	Not done	Not done	Not done	0			On treatment
1687	2011	F	<1 years	1	1	negative	Not done	Not done	Not done	0			On treatment
1688	2011	F	1–4 years	1	1	negative	Not done	Not done	Not done	0			On treatment
1689	2011	M	1–4 years	1	1	negative	Not done	Not done	Not done	0			On treatment
1690	2011	F	1–4 years	1	1	negative	Not done	Not done	Not done	0			On treatment
1691	2011	F	1–4 years	1	1	negative	Not done	Not done	Not done	0			On treatment
1692	2011	M	<1 years	1	1	negative	Not done	Not done	Not done	1			On treatment
1693	2011	M	15–29 years	1	1	DGP	Not done	Not done	Not done	1			On treatment
1694	2011	F	10–14 years	1	1	negative	Not done	Not done	Not done	0			On treatment
1695	2011	M	15–29 years	1	1	negative	Not done	Not done	Not done	1			On treatment
1696	2011	M	1–4 years	1	1	negative	Not done	Not done	Not done	0			On treatment
1697	2011	F	15–29 years	1	1	not done	Not done	Not done	Not done	0			On treatment
1698	2011	M	5–9 years	1	1	not done	Not done	Not done	Not done	0			On treatment
1699	2011	M	1–4 years	1	1	DGP	Not done	Not done	Not done	1			On treatment
1700	2011	F	1–4 years	1	0	not done	Not done	Not done	Not done	0			On treatment
1701	2011	M	<1 years	1	1	not done	Not done	Not done	Not done	0			On treatment
1702	2011	F	1–4 years	1	1	not done	Not done	Not done	Not done	0			On treatment
1703	2011	F	10–14 years	1	1	not done	Not done	Not done	Not done	1			On treatment
1704	2011	F	10–14 years	1	1	not done	Not done	Not done	Not done	0			On treatment
1705	2011	F	≥30 years	1	1	negative	Not done	Not done	Not done	0			On treatment
1706	2011	M	≥30 years	1	1	not done	Not done	Not done	Not done	0			On treatment
1707	2011	F	5–9 years	1	1	DGP	Sp	Not done	Sp	1	Sp		Died
1708	2011	F	5–9 years	1	1	negative	Not done	Not done	Not done	0			Recovered
1709	2011	M	<1 years	1	1	negative	Not done	Not done	Not done	0			Recovered
1710	2011	F	<1 years	1	1	negative	Not done	Not done	Not done	0			Recovered
1711	2011			0	0	not done	Not done	Not done	Not done	0			Recovered
1712	2011	M	1–4 years	1	1	BGN	Hib	Not done	Not done	1	Hi		Recovered
1713	2011	M	<1 years	1	1	negative	Not done	Not done	Not done	0			Recovered
1714	2011	F	<1 years	1	1	negative	Not done	Not done	Not done	1			Recovered
1715	2011	M	5–9 years	1	1	negative	Negative	Not done	Not done	0			Recovered
1716	2011	F	5–9 years	1	1	negative	Negative	Not done	Not done	1			Recovered
1717	2011	F	≥30 years	1	1	DGP	Sp	Not done	Sp	1	Sp		Died
1718	2011	F	15–29 years	1	1	DGP	Sp	Not done	Sp	1	Sp		Died
1719	2011	F	5–9 years	1	1	DGN	Negative	NmX	NmX	1	Nm	X	Recovered
1720	2011	F	15–29 years	1	0	negative	Negative	Negative	Negative	0			On treatment
1721	2011	M	5–9 years	1	1	DGP	Sp	Not done	Not done	1	Sp		Died
1722	2011	F	15–29 years	1	1	DGP	Sp	Not done	Not done	1	Sp		On treatment
1723	2011	M	1–4 years	1	0	DGP	Sp	Not done	Not done	1	Sp		On treatment
1724	2011	F	15–29 years	1	1	not done	Not done	Not done	Not done	1			Recovered
1725	2011	M	5–9 years	1	0	not done	Nm Ind	Not done	Not done	0	Nm		Died
1726	2011	F	1–4 years	1	0	DGP	Sp	Not done	Not done	1	Sp		On treatment
1727	2011	M	<1 years	1	1	DGN	Negative	NmX	NmX	1	Nm	X	On treatment
1728	2011	M	5–9 years	0	0	not done	Not done	Not done	Not done	0			Recovered
1729	2011	F	1–4 years	1	1	negative	Not done	Not done	Sp	1	Sp		Recovered
1730	2011	M	10–14 years	1	0	not done	Negative	Negative	Negative	0			Recovered
1731	2011	M	<1 years	1	1	not done	Not done	Not done	Not done	0			Recovered
1732	2011	M	10–14 years	1	0	not done	Not done	Not done	Not done	0			On treatment
1733	2011	M	≥30 years	1	1	negative	Sp	Negative	Sp	1	Sp		Died
1734	2011	M	10–14 years	1	1	negative	Negative	Negative	Negative	1			Recovered
1735	2011	F	≥30 years	1	1	DGP	Sp	Sp	Negative	1	Sp		Recovered
1736	2011	F	≥30 years	1	1	negative	Negative	Negative	Negative	0			Recovered
1737	2011	M	10–14 years	1	1	DGP	Sp	Sp	Sp	1	Sp		Recovered
1738	2011	M	5–9 years	1	1	negative	Negative	Negative	Not done	1			Recovered
1739	2011	F	10–14 years	1	1	DGP	Sp	Sp	Sp	1	Sp		Died
1740	2011	M	≥30 years	1	1	negative	Not done	Contamin.	Negative	0			Recovered
1741	2011	F	1–4 years	1	1	negative	Not done	Negative	Negative	0			Recovered
1742	2011	F	1–4 years	1	1	DGP	Not done	Not done	Not done	1			Died
1743	2011	M	10–14 years	1	1	DGP	Not done	Not done	Sp	1	Sp		Recovered
1744	2011	M	≥30 years	1	1	negative	Not done	Not done	Not done	0			Recovered
1745	2011	M	15–29 years	1	1	DGP	Negative	Not done	Not done	1			Recovered
1746	2011	M	<1 years	1	1	DGP	Not done	Not done	Not done	1			Recovered
1747	2011	F	15–29 years	1	1	not done	Not done	Not done	Sp	1	Sp		Recovered
1748	2011	M	5–9 years	1	1	negative	Not done	Not done	Not done	1			Recovered
1749	2011	M	1–4 years	1	1	not done	Not done	Not done	Not done	0			Recovered
1750	2011	M	5–9 years	1	1	DGP	Not done	Not done	Not done	1			Recovered
1751	2011	M	1–4 years	1	1	DGP	Not done	Not done	Not done	1			Recovered
1752	2011	M	<1 years	1	0	negative	Not done	Not done	Not done	0			Recovered
1753	2011	F	15–29 years	1	1	DGP	Not done	Not done	Not done	1			Recovered
1754	2011	M	10–14 years	1	1	negative	Negative	NmX	NmX	1	Nm	X	Recovered
1755	2011	M	1–4 years	1	0	negative	Negative	NmX	NmX	0	Nm	X	Recovered
1756	2011	M	10–14 years	1	0	negative	Negative	Negative	Negative	0			Died
1757	2011	M	15–29 years	1	0	DGN	Negative	NmX	NmX	1	Nm	X	Recovered
1758	2011	M	15–29 years	1	0	DGP	Sp	Negative	Sp	1	Sp		Recovered
1759	2011	M	<1 years	1	0	DGN	Not done	NmX	NmX	1	Nm	X	Recovered
1760	2011	M	15–29 years	1	0	DGP	Sp	Sp	Sp	1	Sp		Died
1761	2011	F	15–29 years	1	0	not done	Not done	Contamin.	Negative	0			Died
1762	2011	F	15–29 years	1	0	not done	Not done	Sp	Sp	0	Sp		Died
1763	2011	M	10–14 years	1	1	negative	Negative	Negative	Negative	0			Recovered
1764	2011	M	15–29 years	1	1	negative	Negative	Negative	Negative	1			Recovered
1765	2011	F	15–29 years	1	0	negative	Negative	Negative	Negative	0			Recovered
1766	2011	F	≥30 years	1	1	negative	Negative	Negative	Negative	0			Recovered
1767	2011	M	15–29 years	1	0	not done	Not done	Not done	Not done	0			Recovered
1768	2011	F	15–29 years	1	1	not done	Not done	Not done	Not done	0			Recovered
1769	2011	F	<1 years	1	1	negative	Negative	Negative	Negative	0			Recovered
1770	2011	M	10–14 years	1	1	DGP	Sp	Not done	Not done	1	Sp		Recovered
1771	2011	F	1–4 years	1	1	negative	Negative	Not done	Not done	1			Recovered
1772	2011	M	5–9 years	1	1	negative	Negative	Not done	Not done	1			Recovered
1773	2011	M	10–14 years	1	0	DGN	Not done	Not done	Not done	1			Died
1774	2011	M	5–9 years	1	1	DGP	Not done	Negative	Sp	1	Sp		Recovered
1775	2011	F	1–4 years	1	1	negative	Not done	Contamin.	Not done	1			Recovered
1776	2011	F	<1 years	1	1	DGP	Not done	Negative	Not done	1			Recovered
1777	2011	F	15–29 years	1	1	DGP	Not done	Contamin.	Sp	1	Sp		Died
1778	2011	M	<1 years	1	1	DGP	Not done	Sp	Sp	1	Sp		Recovered
1779	2011	M	10–14 years	1	1	negative	Negative	Negative	Sp	1	Sp		Recovered
1780	2011	F	<1 years	1	0	negative	Not done	Not done	Not done	0			Recovered
1781	2011	M	1–4 years	1	1	negative	Negative	Not done	Sp	0	Sp		Recovered
1782	2011	M	1–4 years	1	1	negative	Not done	Not done	Not done	0			Recovered
1783	2011	M	1–4 years	1	1	negative	Not done	Not done	Not done	0			Recovered
1784	2011	M	<1 years	1	1	negative	Not done	Not done	Not done	1			Recovered
1785	2011	M	10–14 years	1	1	DGN	Negative	NmX	Not done	1	Nm	X	Recovered
1786	2011	F	15–29 years	1	1	negative	Negative	Negative	Not done	1			Recovered
1787	2011	M	10–14 years	1	1	negative	Not done	Not done	Not done	1			Recovered
1788	2011	F	5–9 years	1	1	negative	Not done	Not done	Not done	1			Recovered
1789	2011	F	5–9 years	1	1	DGP	Not done	Not done	Not done	1			Died
1790	2011	M	5–9 years	1	1	negative	Not done	Not done	Not done	1			Recovered
1791	2011	F	≥30 years	1	0	negative	Not done	Not done	Not done	1			Recovered
1792	2011	F	5–9 years	1	1	BGN	Not done	Not done	Not done	1			Recovered
1793	2011	F	15–29 years	1	1	DGP	Not done	Not done	Not done	1			Recovered
1794	2011	F	5–9 years	1	0	DGP	Not done	Not done	Sp	1	Sp		Recovered
1795	2011	M	15–29 years	1	0	DGP	Not done	Not done	Sp	1	Sp		On treatment
1796	2011	F	15–29 years	1	1	DGP	Not done	Not done	Sp	1	Sp		Died
1797	2011	M	5–9 years	1	1	DGP	Not done	Not done	Sp	1	Sp		Died
1798	2011	M	≥30 years	1	1	negative	Not done	Not done	Sp	1	Sp		Recovered
1799	2011	F	15–29 years	1	1	DGP	Not done	Not done	Not done	1			Recovered
1800	2011	F	1–4 years	1	1	DGP	Not done	Not done	Not done	1			Recovered
1801	2011	M	5–9 years	1	1	DGP	Not done	Not done	Not done	1			Died
1802	2011	F	15–29 years	1	1	BGP	Not done	Not done	Not done	1			Recovered
1803	2011	M	1–4 years	1	1	DGP	Not done	Not done	Not done	1			Recovered
1804	2011	M	1–4 years	0	0	not done	Not done	Not done	Not done	0			Recovered
1805	2011	F	5–9 years	1	0	BGN	Negative	Contamin.	Not done	1			Recovered
1806	2011	F	≥30 years	1	0	negative	Negative	Contamin.	Negative	0			Recovered
1807	2011	M	15–29 years	1	0	DGP	Sp	Sp	Sp	1	Sp		Recovered
1808	2011	M	≥30 years	1	0	negative	Negative	Contamin.	Negative	0			Recovered
1809	2011	F	<1 years	1	0	DGP	Sp	Sp	Sp	1	Sp		Recovered
1810	2011	M	10–14 years	1	0	DGP	Sp	Sp	Sp	1	Sp		Died
1811	2011	M	<1 years	1	0	DGP	Sp	Sp	Sp	1	Sp		Died
1812	2011	M	15–29 years	1	0	not done	Not done	Contamin.	Negative	0			Recovered
1813	2011	F	1–4 years	1	0	negative	Negative	Negative	Negative	0			Recovered
1814	2011	F	10–14 years	1	0	DGP	Sp	Sp	Sp	1	Sp		Died
1815	2011	M	1–4 years	1	0	negative	Negative	Negative	Negative	0			Recovered
1816	2011	M	5–9 years	1	1	DGP	Sp	Sp	Sp	1	Sp		Died
1817	2011	F	10–14 years	1	0	DGP	Sp	Sp	Sp	1	Sp		Recovered
1818	2011	M	15–29 years	1	1	DGP	Sp	Sp	Sp	1	Sp		Died
1819	2011	F	15–29 years	1	0	negative	Negative	Negative	Negative	0			Recovered
1820	2011	M	10–14 years	1	0	not done	Not done	Not done	Not done	0			Died
1821	2011	M	5–9 years	1	1	DGP	Not done	Not done	Not done	1			Died
1822	2011	M	5–9 years	1	1	negative	Not done	Not done	Not done	1			Recovered
1823	2011	M	10–14 years	1	1	negative	Not done	Negative	Sp	1	Sp		Died
1824	2011	M	10–14 years	1	0	DGP	Not done	Not done	Not done	1			Recovered
1825	2011	M	10–14 years	1	1	DGP	Not done	Sp	Sp	1	Sp		Recovered
1826	2011	M	1–4 years	1	1	negative	Negative	Contamin.	NmX	1	Nm	X	Recovered
1827	2011	M	<1 years	1	1	negative	Not done	Not done	Not done	1			Died
1828	2011	M	1–4 years	1	1	negative	Not done	Not done	Not done	1			Died
1829	2011	M	1–4 years	1	1	not done	Not done	Not done	Not done	1			Recovered
1830	2011	F	<1 years	1	1	not done	Not done	Not done	Not done	0			Recovered
1831	2011	M	10–14 years	1	1	DGN	Negative	NmX	Not done	1	Nm	X	Died
1832	2011	F	10–14 years	1	1	DGP	Sp	Not done	Sp	1	Sp		Died
1833	2011	M	1–4 years	1	1	negative	Not done	Not done	Not done	0			Recovered
1834	2011	M	1–4 years	1	1	DGP	Sp	Not done	Not done	1	Sp		Left
1835	2011	F	<1 years	1	1	negative	Negative	Negative	Sp	1	Sp		Died
1836	2011	F	15–29 years	1	1	DGP	Not done	Negative	Not done	1			Died
1837	2011	M	<1 years	1	1	negative	Not done	Not done	Not done	1			Died
1838	2011	M	<1 years	1	1	negative	Not done	Not done	Not done	0			Recovered
1839	2011	F	<1 years	1	1	DGP	Not done	Not done	Not done	1			Recovered
1840	2011	M	10–14 years	1	0	negative	Not done	Not done	Not done	0			Recovered
1841	2011	M	15–29 years	1	0	negative	Not done	Not done	Not done	0			Recovered
1842	2011	F	5–9 years	1	0	negative	Not done	Not done	Not done	0			Recovered
1843	2011	F	5–9 years	1	1	negative	Not done	Negative	Hib	1	Hi		Recovered
1844	2011	F	10–14 years	1	1	negative	Not done	Not done	Not done	1			Recovered
1845	2011	F	1–4 years	1	1	negative	Not done	Not done	Negative	0			Recovered
1846	2011	F	1–4 years	1	1	not done	Not done	Not done	Not done	1			Recovered
1847	2011	M	1–4 years	1	1	DGP	Sp	Contamin.	Sp	1	Sp		Died
1848	2011	M	15–29 years	1	1	negative	Negative	Not done	Sp	1	Sp		Died
1849	2011	M	5–9 years	1	1	negative	Not done	Negative	NmX	1	Nm	X	Recovered
1850	2011	F	10–14 years	1	1	DGP	Not done	Contamin.	Sp	1	Sp		Died
1851	2011	M	≥30 years	0	0	not done	Not done	Not done	Not done	0			Died
1852	2011	F	<1 years	0	0	not done	Not done	Not done	Not done	0			Recovered
1853	2011	M	1–4 years	1	1	negative	Negative	Not done	Sp	1	Sp		Recovered
1854	2011	M	15–29 years	1	0	not done	Not done	Not done	Not done	0			Recovered
1855	2011	F	<1 years	1	0	BGN	Not done	Not done	Not done	1			Died
1856	2011	M	1–4 years	1	0	DGN	Not done	Not done	Not done	1			Died
1857	2011	F	1–4 years	1	1	negative	Not done	Not done	Not done	0			Recovered
1858	2011	M	1–4 years	1	1	negative	Not done	Not done	Not done	0			Recovered
1859	2011	M	1–4 years	1	1	negative	Not done	Not done	Not done	0			Recovered
1860	2011	F	1–4 years	1	0	negative	Not done	Not done	Not done	0			Recovered
1861	2011	M	15–29 years	1	1	DGP	Not done	Not done	Not done	1			Died
1862	2011	M	1–4 years	1	1	negative	Not done	Not done	Not done	1			Recovered
1863	2011	F	5–9 years	1	1	negative	Negative	Not done	Not done	0			Recovered
1864	2011	M	10–14 years	1	1	DGP	Sp	Not done	Sp	1	Sp		Recovered
1865	2011	M	5–9 years	1	1	DGP	Sp	Not done	Sp	1	Sp		Left
1866	2011	M	10–14 years	1	1	negative	Not done	Not done	Not done	1			Recovered
1867	2011	M	≥30 years	1	1	not done	Not done	Not done	Not done	1			Recovered
1868	2011	M	10–14 years	1	1	negative	Negative	Negative	Sp	1	Sp		Recovered
1869	2011	F	15–29 years	1	1	negative	Negative	Negative	Not done	1			Died
1870	2011	F	5–9 years	1	1	DGP	Sp	Not done	Sp	1	Sp		Recovered
1871	2011			0	0	not done	Not done	Not done	Not done	0			Recovered
1872	2011	M	<1 years	1	1	negative	Negative	Negative	Not done	1			Recovered
1873	2011	M	10–14 years	1	1	DGP	Sp	Not done	Sp	1	Sp		Recovered
1874	2011	F	≥30 years	0	0	not done	Not done	Not done	Not done	0			Recovered
1875	2011	F	<1 years	1	1	negative	Not done	Not done	Not done	0			Died
1876	2011	M	5–9 years	1	1	negative	Not done	Not done	Not done	0			Died
1877	2011	F	<1 years	1	1	negative	Not done	Not done	Not done	0			Recovered
1878	2011	M	<1 years	1	1	negative	Not done	Not done	Not done	0			Recovered
1879	2011	F	≥30 years	1	0	DGN	NmW/Y	Not done	Not done	1	Nm		Recovered
1880	2011	M	1–4 years	1	1	negative	Not done	Not done	Not done	0			Recovered
1881	2011	F	≥30 years	1	1	negative	Not done	Not done	Negative	1			Recovered
1882	2011	M	1–4 years	1	1	DGN	NmW/Y	Not done	NmW	1	Nm	W	Recovered
1883	2011	F	<1 years	1	1	DGP	Sp	Not done	Sp	1	Sp		Died
1884	2011	F	5–9 years	1	1	negative	Not done	Not done	Not done	1			Recovered
1885	2011	F	1–4 years	1	1	negative	Not done	Not done	Not done	0			Recovered
1886	2011	M	≥30 years	1	1	negative	Negative	Not done	Not done	1			Died
1887	2011	F	1–4 years	1	1	negative	Negative	Not done	Not done	1			Recovered
1888	2011	M	10–14 years	1	1	DGN	NmW/Y	Not done	Not done	1	Nm		Recovered
1889	2011	M	5–9 years	1	1	DGP	Sp	Not done	Sp	1	Sp		Recovered
1890	2011	M	15–29 years	1	1	negative	Not done	Not done	Not done	0			Recovered
1891	2011	M	1–4 years	1	0	DGN	Negative	Not done	Not done	1			Recovered
1892	2011	M	≥30 years	1	0	negative	Negative	Not done	Not done	1			Left
1893	2011	F	<1 years	1	0	negative	Not done	Not done	Not done	0			Recovered
1894	2011	M	≥30 years	1	0	negative	Not done	Not done	Not done	0			Died
1895	2011	M	1–4 years	1	0	negative	Not done	Not done	Not done	0			Recovered
1896	2011	M	1–4 years	1	1	DGN	NmW/Y	Not done	Not done	1	Nm		Recovered
1897	2011	M	≥30 years	1	1	negative	Not done	Not done	Not done	1			Recovered
1898	2011	M	<1 years	1	1	DGN	NmW/Y	Not done	Not done	1	Nm		Died
1899	2011	F	<1 years	1	1	not done	Not done	Not done	Not done	0			Recovered
1900	2011	F	<1 years	1	1	DGN	NmW/Y	Not done	Not done	1	Nm		Recovered
1901	2011	M	1–4 years	0	0	not done	Not done	Not done	Not done	0			Recovered
1902	2011	F	<1 years	1	1	negative	Not done	Not done	Not done	1			Left
1903	2011	M	5–9 years	1	1	negative	Not done	Not done	Not done	0			Recovered
1904	2011	F	10–14 years	1	1	negative	Not done	Not done	Not done	0			Recovered
1905	2011	F	5–9 years	1	1	DGP	Not done	Negative	Sp	1	Sp		Died
1906	2011	M	10–14 years	1	1	negative	Not done	Not done	Not done	1			Recovered
1907	2011	M	10–14 years	1	1	negative	Negative	Contamin.	Negative	1			Recovered
1908	2011	F	<1 years	1	1	DGP	Not done	Contamin.	Sp	1	Sp		Recovered
1909	2011	M	10–14 years	1	0	negative	Not done	Not done	Not done	0			Left
1910	2011	M	15–29 years	1	0	DGN	Not done	Not done	Not done	1			Recovered
1911	2011	F	5–9 years	1	0	DGP	Not done	Not done	Not done	1			Recovered
1912	2011	F	1–4 years	1	1	not done	Not done	Not done	Not done	0			Recovered
1913	2011	M	5–9 years	1	1	DGN	Not done	Not done	Not done	1			Recovered
1914	2011	F	15–29 years	1	0	negative	Not done	Not done	Not done	0			Recovered
1915	2011	F	≥30 years	1	0	BGN	Not done	Not done	Not done	1			Recovered
1916	2011	M	5–9 years	1	1	DGN	Not done	Not done	Not done	1			Recovered
1917	2011	M	<1 years	1	1	DGN	Not done	Not done	Not done	1			Died
1918	2011	F	<1 years	1	0	not done	Not done	Not done	Not done	0			Died
1919	2011	F	5–9 years	1	1	DGP	Sp	Negative	Sp	1	Sp		Died
1920	2011	M	<1 years	1	0	not done	Not done	Not done	Not done	0			Recovered
1921	2011	M	15–29 years	1	1	negative	Negative	Contamin.	Negative	1			Died
1922	2011	F	1–4 years	1	1	negative	Negative	Contamin.	Sp	1	Sp		Recovered
1923	2011	M	<1 years	1	0	DGP	Sp	Negative	Sp	1	Sp		Recovered
1924	2011	M	<1 years	1	0	BGN	Not done	Not done	Not done	1			Recovered
1925	2011	M	5–9 years	1	0	DGN	NmW/Y	Not done	Not done	1	Nm		Recovered
1926	2011	M	15–29 years	1	0	DGP	Not done	Not done	Not done	1			Recovered
1927	2011	M	5–9 years	1	0	DGN	NmW/Y	Not done	Not done	1	Nm		Recovered
1928	2011	M	1–4 years	1	1	negative	Not done	Not done	Not done	0			Left
1929	2011	F	10–14 years	1	1	negative	Not done	Not done	Not done	0			Recovered
1930	2011	M	1–4 years	1	1	negative	Not done	Not done	Not done	0			Recovered
1931	2011	M	<1 years	0	0	not done	Not done	Not done	Not done	0			Recovered
1932	2011	F	<1 years	1	1	DGP	Sp	Not done	Sp	1	Sp		Recovered
1933	2011	M	<1 years	1	1	negative	Not done	Not done	Not done	0			Died
1934	2011	M	<1 years	1	1	negative	Not done	Not done	Not done	0			Died
1935	2011	F	10–14 years	1	1	DGP	Sp	Not done	Sp	1	Sp		Died
1936	2011	M	<1 years	1	1	DGP	Sp	Not done	Sp	1	Sp		Recovered
1937	2011	M	1–4 years	1	1	negative	Not done	Not done	Not done	1			Recovered
1938	2011	M	5–9 years	1	0	negative	Not done	Not done	Not done	0			Recovered
1939	2011	F	1–4 years	0	0	not done	Not done	Not done	Not done	0			Recovered
1940	2011	F	1–4 years	1	0	not done	Not done	Not done	Not done	0			Died
1941	2011	F	1–4 years	1	1	DGN	NmW/Y	Not done	Not done	1	Nm		Recovered
1942	2011	M	5–9 years	1	1	DGN	NmW/Y	Not done	Not done	1	Nm		Recovered
1943	2011	M	1–4 years	1	1	negative	Not done	Not done	Not done	0			Recovered
1944	2011	F	10–14 years	1	1	DGN	NmW/Y	Not done	Not done	1	Nm		Recovered
1945	2011	M	5–9 years	1	0	negative	Not done	Not done	Not done	0			Recovered
1946	2011	M	≥30 years	1	0	negative	Not done	Not done	Not done	0			Recovered
1947	2011	F	5–9 years	1	0	DGN	NmW/Y	Not done	Not done	1	Nm		Recovered
1948	2011	M	<1 years	1	1	not done	Not done	Not done	Not done	0			On treatment
1949	2011	F	15–29 years	1	1	negative	Not done	Not done	Not done	0			Recovered
1950	2011	M	1–4 years	1	1	negative	Not done	Not done	Not done	0			Died
1951	2011	M	15–29 years	1	1	DGN	NmW/Y	Not done	Not done	1	Nm		Recovered
1952	2011	M	10–14 years	1	1	negative	Not done	Not done	Not done	1			Recovered
1953	2011	F	10–14 years	1	1	DGP	Sp	Not done	Sp	1	Sp		Recovered
1954	2011	M	≥30 years	1	1	DGP	Sp	Not done	Sp	1	Sp		Recovered
1955	2011	F	<1 years	1	1	DGP	Sp	Not done	Sp	1	Sp		Died
1956	2011	M		1	1	DGN	NmW/Y	Not done	Not done	1	Nm		Died
1957	2011	F	≥30 years	1	1	DGN	NmW/Y	Not done	Not done	1	Nm		Recovered
1958	2011	M	1–4 years	1	1	DGN	NmW/Y	Not done	Not done	1	Nm		Left
1959	2011	M	5–9 years	1	1	negative	Not done	Not done	Not done	0			Recovered
1960	2011	M	5–9 years	1	1	negative	Not done	Not done	Not done	0			Recovered
1961	2011	M	10–14 years	1	1	DGP	Sp	Not done	Not done	1	Sp		On treatment
1962	2011	F	≥30 years	1	1	not done	Not done	Not done	Not done	0			Recovered
1963	2011	F	1–4 years	1	0	negative	Negative	Not done	Not done	0			On treatment
1964	2011	M	≥30 years	1	1	DGP	Not done	Not done	Not done	1			Recovered
1965	2011	F	10–14 years	1	1	DGP	Not done	Not done	Not done	1			Recovered
1966	2011	M	10–14 years	1	1	DGN	Not done	Not done	Not done	1			Died
1967	2011	F	15–29 years	1	1	DGN	Not done	Not done	Not done	1			Died
1968	2011	M	15–29 years	1	1	DGP	Not done	Not done	Not done	1			Died
1969	2011	M	1–4 years	1	1	DGN	Not done	Not done	Not done	1			Recovered
1970	2011	M	5–9 years	1	1	not done	Not done	Not done	Not done	1			Recovered
1971	2011	F	15–29 years	0	0	not done	Not done	Not done	Not done	0			Recovered
1972	2011	F	5–9 years	1	1	not done	Not done	Not done	Not done	1			Died
1973	2011	F	1–4 years	1	1	BGN	Not done	Not done	Not done	1			Recovered
1974	2011	M	<1 years	1	1	not done	Not done	Not done	Not done	1			Recovered
1975	2011	M	10–14 years	1	1	DGP	Sp	Not done	Sp	1	Sp		Recovered
1976	2011	F	1–4 years	1	1	not done	Not done	Not done	Not done	1			Recovered
1977	2011	F	5–9 years	1	1	not done	Not done	Not done	Not done	1			Recovered
1978	2011	M	<1 years	1	1	not done	Not done	Not done	Sp	1	Sp		Recovered
1979	2011	M	1–4 years	1	1	not done	Not done	Not done	Not done	0			Died
1980	2011	M	<1 years	1	1	not done	Not done	Not done	Not done	0			Recovered
1981	2011	M	15–29 years	1	1	DGP	Not done	Not done	Not done	1			Recovered
1982	2011	M	5–9 years	1	1	not done	Not done	Not done	Not done	1			Recovered
1983	2011	M	10–14 years	1	1	not done	Not done	Not done	Sp	1	Sp		Recovered
1984	2011	F	<1 years	1	1	not done	Not done	Not done	Sp	0	Sp		Recovered
1985	2011	M	≥30 years	1	1	negative	Not done	Not done	Not done	0			Recovered
1986	2011	F	5–9 years	0	1	not done	Not done	Not done	Not done	1			Recovered
1987	2011	M	<1 years	0	1	not done	Not done	Not done	Not done	1			Recovered
1988	2011	F	10–14 years	1	1	negative	Not done	Negative	Negative	0			Recovered
1989	2011	M	1–4 years	1	1	negative	Not done	Negative	Negative	1			Recovered
1990	2011	F	1–4 years	1	1	negative	Not done	NmX	NmX	1	Nm	X	Recovered
1991	2011	F	15–29 years	1	1	DGP	Not done	Negative	Sp	1	Sp		Recovered
1992	2011	F	1–4 years	1	1	BGN	Not done	Contamin.	Negative	1			Recovered
1993	2011	F	5–9 years	1	1	DGN	Not done	Not done	Not done	1			Recovered
1994	2011	M	1–4 years	1	1	negative	Not done	Not done	Not done	1			Recovered
1995	2011	F	5–9 years	1	1	negative	Not done	Not done	Not done	0			On treatment
1996	2011	F	1–4 years	1	1	DGP	Not done	Contamin.	Sp	1	Sp		On treatment
1997	2011	M	<1 years	1	1	negative	Not done	Negative	Sp	1	Sp		Died
1998	2011	F	<1 years	1	1	negative	Not done	Contamin.	Not done	0			On treatment
1999	2011	F	15–29 years	1	1	negative	Not done	Not done	Not done	1			Recovered
[truncated: 16,539 more rows]

## Sheet: Case-based data dictionary
Variable	Legend
Observation	Unique identification number for each case; specific only to this dataset.
Year	Year of case diagnosis
Sex	Sex: M = Male, F = Female
AgeGroup	Age at diagnosis: <1 year, 1-4 years, 5-9 years, 10-14 years, 15-29 years, ≥30 years
CSF	Was a CSF specimen taken? 1 = yes, 0 = no
CSFassessed	Was the appearance of the CSF assessed? 1 = yes, 0 = no
Gram	Gram stain results: BGN (gram-negative bacilli), BGP (gram-positive bacilli), DGN (gram-negative diplococci), DGP (gram-positive diplococci), Indeterminate, Negative, Not Done
Latex	Latex agglutination results: N. meningitidis (NmA - serogroup A, NmC - serogroup C, NmW/Y - serogroup W or Y, NmX - serogroup X, Nm Ind - indeterminate serogroup), S. pneumoniae (Sp), H. influenzae type b (Hib), Negative, Not Done
Culture	Culture results: N. meningitidis (NmA - serogroup A, NmW - serogroup W, NmX - serogroup X, NmY - serogroup Y, Nm Ind - indeterminate serogroup), S. pneumoniae (Sp), H. influenzae type b (Hib), Contaminated (Contamin.), Other species, Negative, Not Done
PCR	Real-time polymerase chain reaction (rt-PCR) results: N. meningitidis (NmA - serogroup A, NmW - serogroup W, NmX - serogroup X, NmY - serogroup Y, Nm Ind - indeterminate serogroup), S. pneumoniae (Sp), H. influenzae type b (Hib), Other species, Negative, Not Done
Probable	Meets the probable case definition: 1 = yes, 0 = no
LabConfirmed	Confirmed via latex, culture, or rt-PCR as N. meningitidis (Nm), S. pneumoniae (Sp), or H. influenzae (Hib). Blank = not lab-confirmed as one of those 3 pathogens.
NmSerogroup	Meningococcal serogroup
Outcome	Patient outcome: Died, Recovered, On treatment (final outcome unknown), Left medical care, Referred to another facility, or Unknown.
